# Supplementary material for: Evaluation of a fully automated bioinformatics tool to predict antibiotic resistance from MRSA genomes
Source: J Antimicrob Chemother. 2020 Feb 5;75(5):1117–22. doi: 10.1093/jac/dkz570 (PMC7177496; doi:10.1093/jac/dkz570)
Supplement: dkz570_Supplementary_Data [file dkz570_supplementary_data.zip]

Archive with 2 entries (2 files):
- JAC-2019-1726_SupplementaryTables.xlsx
- SupplementaryFigs1726.doc
