# Supplementary material for: Evaluation of a fully automated bioinformatics tool to predict antibiotic resistance from MRSA genomes
Source: J Antimicrob Chemother. 2020 Feb 5;75(5):1117–22. doi: 10.1093/jac/dkz570 (PMC7177496; doi:10.1093/jac/dkz570)
Supplement: dkz570_Supplementary_Data [file dkz570_supplementary_data.zip › JAC-2019-1726_SupplementaryTables.xlsx]

## Sheet: Table S1
Details for 778 study isolates. The genotypic predictions made by NGD tool also show details (gene coverage, coverage depth and percent identity) of the gene identified for isolates predicted resistant. "*" in ST column represents the uncertainty of ARIBA tool to assign the isolate to a specific ST due to either heterozygous SNPs in the gene or an identity below 100 . Cases without phenotypic sus…
StrainID	AccessionIDs	ST		Phenotype												Genotype (NGD tool)
				Cefoxitin	Erythromycin	Tetracycline	Rifampicin	FusidicAcid	Gentamicin	Chloramphenicol	Mupirocin	Linezolid	Ciprofloxacin	Trimethoprim		Cefoxitin	Erythromycin	Tetracycline	Rifampicin	FusidicAcid	Gentamicin	Chloramphenicol	Mupirocin	Linezolid	Ciprofloxacin	Trimethoprim
HICF0001	ERS3476314	22		R	R	S	S	S	S	S	S	S	R	-		R mecA (100.00% 56.0 100.0)	R erm33 (44.95% 209.1 95.7) ermC (100.00% 853.5 99.6)	S	S	S	S	S	S	S	R grlA[S80F] (100.00% 42.2 99.0) grlA[S80F] (100.00% 42.2 99.0) gyrA[S84L] (100.00% 57.7 98.5) gyrA[S84L] (100.00% 57.7 98.5)	S
HICF0002	ERS3476315	22		R	R	R	S	S	S	S	S	S	R	-		R mecA (100.00% 72.4 99.9)	R erm33 (44.95% 15.3 95.1) ermC (100.00% 93.5 99.5)	R tetM (100.00% 125.2 97.5)	S	S	S	S	S	S	R grlA[S80F] (100.00% 55.3 99.0) grlA[S80F] (100.00% 55.3 99.0) gyrA[S84L] (100.00% 72.3 98.5) gyrA[S84L] (100.00% 72.3 98.5)	S
HICF0003	ERS3476316	59		R	S	S	S	R	S	S	S	S	S	-		R mecA (100.00% 40.0 99.9)	S	S	S	R fusA[L461K] (100.00% 40.8 99.8)	S	S	S	S	S	S
HICF0004	ERS3476317	22		R	S	S	S	S	S	S	S	S	R	-		R mecA (100.00% 61.6 99.9)	S	S	S	S	S	S	S	S	R grlA[S80F] (100.00% 55.7 99.0) grlA[S80F] (100.00% 55.7 99.0) gyrA[S84L] (100.00% 62.0 98.5) gyrA[S84L] (100.00% 62.0 98.5)	S
HICF0005	ERS3476318	8		R	R	S	S	S	S	S	S	S	R	-		R mecA (100.00% 46.4 100.0)	R msrA (99.79% 146.6 100.0)	S	S	S	S	S	S	S	R grlA[S80Y] (100.00% 47.3 99.1) gyrA[S84L] (100.00% 63.3 98.3) grlA[S80Y] (100.00% 47.3 99.1) gyrA[S84L] (100.00% 63.3 98.3)	S
HICF0006	ERS3476319	59		R	R	S	S	R	S	S	S	S	R	-		R mecA (100.00% 63.3 99.9)	R msrA (99.79% 227.0 99.3)	S	S	R fusB (100.00% 181.0 100.0)	S	S	R ileS-2 (100.00% 260.9 99.8)	S	R grlA[S80F] (100.00% 63.3 99.1) grlA[S80F] (100.00% 63.3 99.1) gyrA[S84L] (100.00% 71.5 97.8) gyrA[S84L] (100.00% 71.5 97.8)	S
HICF0007	ERS3476320	5		R	R	S	S	S	S	S	S	S	R	-		R mecA (100.00% 59.7 100.0)	R ermA (100.00% 38.6 99.9)	S	S	S	S	S	S	S	R grlA[S80F] (100.00% 46.9 99.1)	S
HICF0008	ERS3476321	22		R	S	S	S	S	S	S	S	S	R	-		R mecA (100.00% 65.3 100.0)	S	S	S	S	S	S	S	S	R grlA[S80F] (100.00% 61.7 99.0) grlA[S80F] (100.00% 61.7 99.0) gyrA[S84L] (100.00% 70.6 98.5) gyrA[S84L] (100.00% 70.6 98.5)	S
HICF0009	ERS3476322	22		R	R	S	S	S	S	S	S	S	R	-		R mecA (100.00% 57.2 100.0)	R erm33 (44.95% 244.9 95.7) ermC (100.00% 1191.2 99.6)	S	S	S	S	S	S	S	R grlA[S80F] (100.00% 43.8 99.0) grlA[S80F] (100.00% 43.8 99.0) gyrA[S84L] (100.00% 55.7 98.5) gyrA[S84L] (100.00% 55.7 98.5)	S
HICF0010	ERS3476323	22		R	S	S	S	S	S	S	S	S	S	-		R mecA (100.00% 58.8 100.0)	S	S	S	S	S	S	S	S	S	S
HICF0015	ERS3476308	59		R	R	S	S	R	S	S	S	S	S	-		R mecA (100.00% 58.6 99.9)	R erm33 (44.95% 144.8 95.1) ermC (100.00% 1054.0 100.0)	S	S	R fusA[L461K] (100.00% 60.0 99.8)	S	S	S	S	S	S
HICF0016	ERS3476309	22		R	R	S	S	S	S	S	S	S	R	-		R mecA (100.00% 53.8 100.0)	R erm33 (44.95% 266.2 95.7) ermC (100.00% 1224.9 99.6)	S	S	S	S	S	S	S	R grlA[S80F] (100.00% 47.6 99.0) grlA[S80F] (100.00% 47.6 99.0) gyrA[S84L] (100.00% 58.4 98.5) gyrA[S84L] (100.00% 58.4 98.5)	S
HICF0019	ERS3476310	22		R	S	S	S	S	S	S	R	S	R	-		R mecA (100.00% 54.3 100.0)	S	S	S	S	S	S	R ileS-2 (100.00% 153.1 99.9)	S	R grlA[S80F] (100.00% 48.8 99.0) grlA[S80F] (100.00% 48.8 99.0) gyrA[S84L] (100.00% 58.2 98.5) gyrA[S84L] (100.00% 58.2 98.5)	S
HICF0020	ERS3476311	45*		R	S	S	S	R	S	S	S	S	S	-		R mecA (100.00% 69.0 100.0)	S	S	S	R fusC (100.00% 44.8 99.2)	S	S	S	S	S	S
HICF0021	ERS3476312	45		R	S	S	S	S	S	S	S	S	S	-		R mecA (100.00% 59.0 100.0)	S	S	S	S	S	S	S	S	S	S
HICF0022	ERS3476313	22		R	R	S	S	S	S	S	S	S	R	-		R mecA (100.00% 74.9 100.0)	R erm33 (44.95% 306.7 95.7) ermC (100.00% 1192.5 99.6)	S	S	S	S	S	S	S	R grlA[S80F] (100.00% 52.7 99.0) grlA[S80F] (100.00% 52.7 99.0) gyrA[S84L] (100.00% 75.8 98.5) gyrA[S84L] (100.00% 75.8 98.5)	S
HICF0023	ERS3476324	45		R	S	S	S	R	S	S	S	S	S	-		R mecA (100.00% 69.9 100.0)	S	S	S	R fusC (100.00% 32.7 99.2)	S	S	S	S	S	S
HICF0024	ERS3476325	526		R	R	S	S	R	S	S	S	S	S	-		R mecA (100.00% 54.5 100.0)	R ermA (100.00% 28.5 100.0)	S	S	R fusC (100.00% 36.4 99.2)	S	S	S	S	S	S
HICF0025	ERS3476326	45		R	R	S	S	S	S	S	S	S	S	-		R mecA (100.00% 61.1 100.0)	R erm33 (44.95% 187.2 95.7) ermC (100.00% 695.6 99.6)	S	S	S	S	S	S	S	S	S
HICF0026	ERS3476327	22		R	R	R	S	S	S	S	S	S	R	-		R mecA (100.00% 72.8 99.9)	R erm33 (44.95% 30.6 95.1) ermC (100.00% 153.1 99.5)	R tetM (97.29% 189.4 97.5)	S	S	S	S	S	S	R grlA[S80F] (100.00% 58.2 99.0) grlA[S80F] (100.00% 58.2 99.0) gyrA[S84L] (100.00% 75.4 98.5) gyrA[S84L] (100.00% 75.4 98.5)	S
HICF0027	ERS3476328	22		R	S	S	S	S	S	S	S	S	R	-		R mecA (100.00% 102.6 100.0)	S	S	S	S	S	S	S	S	R grlA[S80F] (100.00% 72.2 99.0) grlA[S80F] (100.00% 72.2 99.0) gyrA[S84L] (100.00% 106.0 98.5) gyrA[S84L] (100.00% 106.0 98.5)	S
HICF0028	ERS3476329	1		R	R	R	S	S	S	S	S	S	S	-		R mecA (100.00% 84.6 100.0)	R erm33 (44.95% 16.0 95.7) ermC (100.00% 57.8 99.5)	R tetK (100.00% 82.8 99.9)	S	S	S	S	S	S	S	S
HICF0029	ERS3476330	22*		R	R	S	S	S	S	S	S	S	R	-		R mecA (100.00% 65.8 100.0)	R erm33 (44.95% 227.5 95.7) ermC (100.00% 972.2 99.6)	S	S	S	S	S	S	S	R grlA[S80F] (100.00% 48.6 99.0) grlA[S80F] (100.00% 48.6 99.0) gyrA[S84L] (100.00% 70.7 98.5) gyrA[S84L] (100.00% 70.7 98.5)	S
HICF0031	ERS3476331	8		R	R	S	S	S	S	S	S	S	R	-		R mecA (100.00% 61.5 100.0)	R msrA (99.79% 166.5 100.0)	S	S	S	S	S	S	S	R grlA[S80Y] (100.00% 52.3 99.1) gyrA[S84L] (100.00% 63.5 98.3) grlA[S80Y] (100.00% 52.3 99.1) gyrA[S84L] (100.00% 63.5 98.3)	S
HICF0032	ERS3476332	22		R	S	S	S	S	S	S	S	S	R	-		R mecA (100.00% 86.4 100.0)	S	S	S	S	S	S	S	S	R grlA[S80F] (100.00% 78.8 99.0) grlA[S80F] (100.00% 78.8 99.0) gyrA[S84L] (100.00% 81.4 98.5) grlB[P451S] (100.00% 73.8 99.2) gyrA[S84L] (100.00% 81.4 98.5)	R dfrB[F99Y] (100.00% 45.8 98.3)
HICF0034	ERS3476333	1		R	R	R	S	S	S	S	S	S	S	-		R mecA (100.00% 84.8 100.0)	R erm33 (44.95% 181.5 95.4) ermC (100.00% 1026.2 100.0)	R tetK (100.00% 73.3 99.9)	S	S	S	S	S	S	S	S
HICF0036	ERS3476334	1		R	R	R	S	S	S	S	S	S	S	-		R mecA (100.00% 73.0 100.0)	R erm33 (44.95% 16.2 95.4) ermC (100.00% 44.6 99.3)	R tetK (100.00% 61.2 99.9)	S	S	S	S	S	S	S	S
HICF0038	ERS3476335	22		R	S	S	S	S	S	S	S	S	R	-		R mecA (100.00% 59.1 100.0)	S	S	S	S	S	S	S	S	R grlA[S80F] (100.00% 47.9 99.0) grlA[S80F] (100.00% 47.9 99.0) gyrA[S84L] (100.00% 59.6 98.5) gyrA[S84L] (100.00% 59.6 98.5)	R dfrB[F99Y] (100.00% 25.1 98.3)
HICF0039	ERS3476336	22		R	R	S	S	S	S	S	S	S	R	-		R mecA (100.00% 48.5 100.0)	R erm33 (44.95% 193.2 95.7) ermC (100.00% 784.0 99.6)	S	S	S	S	S	S	S	R grlA[S80F] (100.00% 45.0 99.0) grlA[S80F] (100.00% 45.0 99.0) gyrA[S84L] (100.00% 49.7 98.5) gyrA[S84L] (100.00% 49.7 98.5)	S
HICF0040	ERS3476337	1		R	R	R	S	S	S	S	S	S	S	-		R mecA (100.00% 69.7 100.0)	R erm33 (44.95% 269.7 95.7) ermC (100.00% 1137.0 99.6)	R tetK (100.00% 58.4 99.9)	S	S	S	S	S	S	S	S
HICF0041	ERS3476338	22		R	S	S	S	S	S	S	S	S	R	-		R mecA (100.00% 71.7 100.0)	S	S	S	S	S	S	S	S	R grlA[S80F] (100.00% 58.9 99.0) grlA[S80F] (100.00% 58.9 99.0) gyrA[S84L] (100.00% 79.6 98.5) gyrA[S84L] (100.00% 79.6 98.5)	S
HICF0042	ERS3476339	22		R	S	S	S	S	S	S	S	S	R	-		R mecA (100.00% 51.7 100.0)	S	S	S	S	S	S	S	S	R grlA[S80F] (100.00% 44.1 99.0) grlA[S80F] (100.00% 44.1 99.0) gyrA[S84L] (100.00% 61.1 98.5) gyrA[S84L] (100.00% 61.1 98.5)	S
HICF0044	ERS3476340	45		R	S	S	S	R	S	S	S	S	S	-		R mecA (100.00% 48.7 100.0)	S	S	S	R fusC (100.00% 33.1 99.2)	S	S	S	S	S	S
HICF0045	ERS3476341	22		R	R	S	S	S	S	S	S	S	R	-		R mecA (100.00% 48.4 100.0)	R erm33 (44.95% 318.5 96.0) ermC (100.00% 1517.7 99.6)	S	S	S	S	S	S	S	R grlA[S80F] (100.00% 39.6 99.0) grlA[S80F] (100.00% 39.6 99.0) gyrA[S84L] (100.00% 49.6 98.5) gyrA[S84L] (100.00% 49.6 98.5)	S
HICF0047	ERS3476342	4671		R	S	S	S	R	S	S	S	S	R	-		R mecA (100.00% 52.8 100.0)	S	S	S	R fusA[L461K] (100.00% 45.3 99.7)	S	S	S	S	R grlA[S80F] (100.00% 39.3 99.0) grlA[S80F] (100.00% 39.3 99.0) gyrA[S84L] (100.00% 49.3 98.5) gyrA[S84L] (100.00% 49.3 98.5)	S
HICF0048	ERS3476343	80		R	S	S	S	R	S	S	S	S	S	-		R mecA (100.00% 51.0 100.0)	S	S	S	R fusB (100.00% 39.5 100.0)	S	S	S	S	S	S
HICF0050	ERS3476344	22		R	R	S	S	R	S	S	S	S	R	-		R mecA (100.00% 51.5 100.0)	R erm33 (44.95% 309.7 95.7) ermC (100.00% 1593.1 99.6) ermT (16.19% 93.4 90.8)	S	S	R fusB (100.00% 34.7 100.0)	S	S FN	S	S	R FP grlA[S80F] (100.00% 35.8 99.0) grlA[S80F] (100.00% 35.8 99.0) gyrA[S84L] (100.00% 46.3 98.5) gyrA[S84L] (100.00% 46.3 98.5)	S
HICF0052	ERS3476345	22		R	R	S	S	S	S	S	S	S	R	-		R mecA (100.00% 42.5 99.9)	R erm33 (44.95% 202.1 95.7) ermC (100.00% 762.7 99.6)	S	S	S	S	S	S	S	R grlA[S80F] (100.00% 31.6 99.0) grlA[S80F] (100.00% 31.6 99.0) gyrA[S84L] (100.00% 47.6 98.5) grlA[E84K] (100.00% 31.6 99.0) gyrA[S84L] (100.00% 47.6 98.5)	S
HICF0053	ERS3476346	22		R	R	S	S	S	S	S	S	S	R	-		R mecA (100.00% 54.4 100.0)	R erm33 (44.95% 312.3 95.7) ermC (100.00% 1430.3 99.6)	S	S	S	S	S	S	S	R grlA[S80F] (100.00% 43.0 99.0) grlA[S80F] (100.00% 43.0 99.0) gyrA[S84L] (100.00% 60.7 98.5) gyrA[S84L] (100.00% 60.7 98.5)	S
HICF0054	ERS3476347	22		R	R	R	S	S	S	S	S	S	R	-		R mecA (100.00% 48.8 99.9)	R erm33 (44.95% 8.7 95.1) ermC (100.00% 50.7 99.5)	R tetM (100.00% 68.8 97.5)	S	S	S	S	S	S	R grlA[S80F] (100.00% 35.3 99.0) grlA[S80F] (100.00% 35.3 99.0) gyrA[S84L] (100.00% 51.5 98.5) gyrA[S84L] (100.00% 51.5 98.5)	S
HICF0055	ERS3476348	22		R	S	S	S	S	S	S	S	S	R	-		R mecA (100.00% 62.8 100.0)	S	S	S	S	S	S	S	S	R grlA[S80F] (100.00% 57.8 99.0) grlA[S80F] (100.00% 57.8 99.0) gyrA[S84L] (100.00% 71.9 98.5) gyrA[S84L] (100.00% 71.9 98.5)	S
HICF0056	ERS3476349	22		R	S	S	S	S	S	S	S	S	R	-		R mecA (100.00% 65.8 100.0)	S	S	S	S	S	S	S	S	R grlA[S80F] (100.00% 42.2 99.0) grlA[S80F] (100.00% 42.2 99.0) gyrA[S84L] (100.00% 60.2 98.5) gyrA[S84L] (100.00% 60.2 98.5) gyrA[S85P] (100.00% 60.2 98.5)	S
HICF0057	ERS3476350	5		R	S	S	S	S	S	S	S	S	R	-		R mecA (100.00% 72.0 100.0)	S	S	S	S	S	S	S	S	R grlA[S80F] (100.00% 53.3 99.1) grlA[S80F] (100.00% 53.3 99.1) gyrA[S84L] (100.00% 69.5 98.3) gyrA[S84L] (100.00% 69.5 98.3)	S
HICF0058	ERS3476351	22		R	S	S	S	R	S	S	S	S	R	-		R mecA (100.00% 57.0 100.0)	S	S	S	R fusB (100.00% 43.8 100.0)	S	S	S	S	R grlA[S80F] (100.00% 41.2 99.0) grlA[S80F] (100.00% 41.2 99.0) gyrA[S84L] (100.00% 55.3 98.5) gyrA[S84L] (100.00% 55.3 98.5)	S
HICF0059	ERS3476352	22		R	S	S	S	S	S	S	S	S	R	-		R mecA (100.00% 84.2 99.9)	S	S	S	S	S	S	S	S	R grlA[S80F] (100.00% 54.3 99.0) grlA[S80F] (100.00% 54.3 99.0) gyrA[S84L] (100.00% 82.8 98.5) gyrA[S84L] (100.00% 82.8 98.5)	S
HICF0060	ERS3476353	5		R	R	S	S	S	S	S	S	S	R	-		R mecA (100.00% 77.5 100.0)	R ermA (100.00% 40.7 99.9)	S	S	S	S	S	S	S	R grlA[S80F] (100.00% 48.3 99.1)	S
HICF0061	ERS3476354	22		R	S	R	S	S	S	S	S	S	R	-		R mecA (100.00% 65.8 100.0)	S	R tetK (100.00% 1118.3 100.0)	S	S	S	S	S	S	R grlA[S80F] (100.00% 44.5 99.0) grlA[S80F] (100.00% 44.5 99.0) gyrA[S84L] (100.00% 65.7 98.5) gyrA[S84L] (100.00% 65.7 98.5)	S
HICF0063	ERS3476355	45		R	S	S	S	R	S	S	S	S	S	-		R mecA (100.00% 54.4 100.0)	S	S	S	R fusC (100.00% 38.9 99.2)	S	S	S	S	S	S
HICF0064	ERS3476356	22		R	R	S	S	S	S	S	S	S	R	-		R mecA (100.00% 64.0 100.0)	R erm33 (44.95% 309.6 95.7) ermC (100.00% 1234.7 99.6)	S	S	S	S	S	S	S	R grlA[S80F] (100.00% 44.4 99.0) grlA[S80F] (100.00% 44.4 99.0) gyrA[S84L] (100.00% 61.9 98.5) gyrA[S84L] (100.00% 61.9 98.5)	S
HICF0065	ERS3476357	22		R	S	S	S	R	S	S	S	S	R	-		R mecA (100.00% 66.6 100.0)	S	S	S	S	S	S	S	S	R grlA[S80F] (100.00% 50.2 99.0) grlA[S80F] (100.00% 50.2 99.0) gyrA[S84L] (100.00% 66.1 98.5) gyrA[S84L] (100.00% 66.1 98.5)	S
HICF0066	ERS3476358	97		R	S	S	S	S	S	S	S	S	S	-		R mecA (100.00% 54.4 100.0)	S	S	S	S	S	S	S	S	S	S
HICF0068	ERS3476359	22		R	S	S	S	S	S	S	S	S	R	-		R mecA (100.00% 73.4 100.0)	S	S	S	S	S	S	S	S	R grlA[S80F] (100.00% 54.7 99.0) grlA[S80F] (100.00% 54.7 99.0) gyrA[S84L] (100.00% 73.6 98.5) gyrA[S84L] (100.00% 73.6 98.5)	S
HICF0069	ERS3476360	22		R	R	S	S	S	S	S	S	S	R	-		R mecA (100.00% 64.9 100.0)	R erm33 (44.95% 364.6 95.7) ermC (100.00% 1306.2 99.6)	S	S	S	S	S	S	S	R grlA[S80F] (100.00% 48.9 99.0) grlA[S80F] (100.00% 48.9 99.0) gyrA[S84L] (100.00% 63.3 98.5) gyrA[S84L] (100.00% 63.3 98.5)	S
HICF0070	ERS3476361	22		R	R	R	S	S	S	S	S	S	R	-		R mecA (100.00% 71.4 99.9)	R erm33 (28.28% 22.1 95.7) ermC (100.00% 92.7 99.5)	R tetM (99.64% 116.4 97.5)	S	S	S	S	S	S	R grlA[S80F] (100.00% 54.4 99.0) grlA[S80F] (100.00% 54.4 99.0) gyrA[S84L] (100.00% 77.4 98.5) gyrA[S84L] (100.00% 77.4 98.5)	S
HICF0071	ERS3476362	5		R	S	S	S	S	S	S	S	S	S	-		R mecA (100.00% 60.8 100.0)	S	S	S	S	S	S	S	S	S	S
HICF0072	ERS3476363	22		R	R	R	S	S	S	S	S	S	R	-		R mecA (100.00% 72.8 99.9)	R erm33 (44.95% 13.8 95.1) ermC (100.00% 95.4 99.5)	R tetM (100.00% 121.7 97.5)	S	S	S	S	S	S	R grlA[S80F] (100.00% 49.1 99.0) grlA[S80F] (100.00% 49.1 99.0) gyrA[S84L] (100.00% 73.3 98.5) gyrA[S84L] (100.00% 73.3 98.5)	S
HICF0073	ERS3476364	22		R	R	R	S	S	S	S	S	S	R	-		R mecA (100.00% 64.4 99.9)	R erm33 (44.95% 15.5 95.1) ermC (100.00% 114.0 99.5)	R tetM (100.00% 135.0 97.5)	S	S	S	S	S	S	R grlA[S80F] (100.00% 44.9 99.0) grlA[S80F] (100.00% 44.9 99.0) gyrA[S84L] (100.00% 64.8 98.5) gyrA[S84L] (100.00% 64.8 98.5)	S
HICF0074	ERS3476365	22		R	R	R	S	S	S	S	S	S	R	-		R mecA (100.00% 39.7 100.0)	R erm33 (44.95% 131.4 95.7) ermC (100.00% 625.0 99.6)	R tetK (100.00% 663.6 99.6)	S	S	S	S	S	S	R grlA[S80F] (100.00% 25.4 99.0) grlA[S80F] (100.00% 25.4 99.0) gyrA[S84L] (100.00% 38.1 98.5) gyrA[S84L] (100.00% 38.1 98.5)	S
HICF0075	ERS3476366	8		R	R	S	S	S	S	S	S	S	R	-		R mecA (100.00% 60.5 100.0)	R ermA (100.00% 80.9 99.9)	S	S	S	S	S	S	S	R grlA[S80F] (100.00% 46.4 99.1) gyrA[S84V] (100.00% 58.0 98.3)	S
HICF0077	ERS3476367	45		R	R	S	S	R	S	S	S	S	S	-		R mecA (100.00% 46.2 100.0)	R erm33 (44.95% 129.8 95.7) ermC (100.00% 603.2 99.6)	S	S	R fusC (100.00% 33.6 99.2)	S	S	S	S	S	S
HICF0078	ERS3476368	45		R	S	S	S	R	S	S	S	S	S	-		R mecA (100.00% 53.9 100.0)	S	S	S	R fusC (100.00% 37.3 99.2)	S	S	S	S	S	S
HICF0079	ERS3476369	22		R	S	S	S	S	S	S	S	S	R	-		R mecA (100.00% 48.3 100.0)	S	S	S	S	S	S	S	S	R grlA[S80F] (100.00% 36.8 99.0) grlA[S80F] (100.00% 36.8 99.0) gyrA[S84L] (100.00% 58.0 98.5) gyrA[S84L] (100.00% 58.0 98.5)	S
HICF0080	ERS3476370	1		R	S	S	S	S	S	S	S	S	S	-		R mecA (100.00% 44.6 100.0)	S	S	S	S	S	S	S	S	S	S
HICF0081	ERS3476371	59		R	S	S	S	S	S	S	S	S	R	-		R mecA (100.00% 48.7 99.9)	S	S	S	S	S	S	S	S	R grlA[S80F] (100.00% 36.1 99.1) grlA[S80F] (100.00% 36.1 99.1) gyrA[S84L] (100.00% 52.3 97.8) gyrA[S84L] (100.00% 52.3 97.8)	S
HICF0082	ERS3476372	5		R	R	R	S	S	S	S	S	S	R	-		R mecA (100.00% 50.4 100.0)	R ermA (100.00% 67.4 99.9) ermC (100.00% 103.8 99.5)	R tetM (100.00% 135.6 98.8)	S	S	S	S	S	S	R grlA[S80Y] (100.00% 38.1 99.0) gyrA[S84L] (100.00% 55.2 98.3) grlA[S80Y] (100.00% 38.1 99.0) gyrA[S84L] (100.00% 55.2 98.3)	S
HICF0083	ERS3476373	22		R	R	R	S	S	S	S	S	S	R	-		R mecA (100.00% 52.2 99.9)	R erm33 (39.62% 11.9 95.5) ermC (100.00% 59.8 99.5)	R tetM (100.00% 75.6 97.5)	S	S	S	S	S	S	R grlA[S80F] (100.00% 41.1 99.0) grlA[S80F] (100.00% 41.1 99.0) gyrA[S84L] (100.00% 53.7 98.5) gyrA[S84L] (100.00% 53.7 98.5)	S
HICF0084	ERS3476374	22		R	S	S	S	S	S	S	S	S	R	-		R mecA (100.00% 52.6 100.0)	S	S	S	S	S	S	S	S	R grlA[S80F] (100.00% 40.0 99.0) grlA[S80F] (100.00% 40.0 99.0) gyrA[S84L] (100.00% 53.0 98.5) gyrA[S84L] (100.00% 53.0 98.5)	S
HICF0085	ERS3476375	45		R	S	S	S	R	S	S	S	S	S	-		R mecA (100.00% 44.3 100.0)	S	S	S	R fusC (100.00% 31.9 99.2)	S	S	S	S	S	S
HICF0086	ERS3476376	22		R	R	S	S	S	S	S	I	S	R	-		R mecA (100.00% 52.8 100.0)	R erm33 (44.95% 388.5 95.7) ermC (100.00% 1768.7 99.6)	S	S	S	S	S	R ileS-1[V588F] (100.00% 43.4 99.0)	S	R grlA[S80F] (100.00% 39.6 99.0) grlA[S80F] (100.00% 39.6 99.0) gyrA[S84L] (100.00% 50.6 98.5) gyrA[S84L] (100.00% 50.6 98.5)	S
HICF0087	ERS3476377	6		R	S	S	S	S	S	S	S	S	S	-		R mecA (100.00% 91.9 100.0)	S	S	S	S	S	S	S	S	S	S
HICF0088	ERS3476378	8		R	S	R	S	S	S	S	S	S	R	-		R mecA (100.00% 51.7 99.9)	S	R tetK (100.00% 50.5 100.0)	S	S	S	S	S	S	R grlA[S80F] (100.00% 38.5 99.1)	R dfrG (100.00% 30.5 100.0)
HICF0089	ERS3476379	22		R	S	S	S	S	S	S	S	S	R	-		R mecA (100.00% 44.2 100.0)	S	S	S	S	S	S	S	S	R grlA[S80F] (100.00% 32.3 99.0) grlA[S80F] (100.00% 32.3 99.0) gyrA[S84L] (100.00% 44.0 98.5) gyrA[S84L] (100.00% 44.0 98.5)	S
HICF0091	ERS3476380	22		R	R	S	S	S	R	S	S	S	R	-		R mecA (100.00% 49.3 99.9)	R erm33 (44.95% 275.9 95.7) ermC (100.00% 1386.2 99.6)	S	S	S	R aacA-AphD (100.00% 55.2 100.0)	S	S	S	R grlA[S80F] (100.00% 36.4 99.0) grlA[S80F] (100.00% 36.4 99.0) gyrA[S84L] (100.00% 52.4 98.5) gyrA[S84L] (100.00% 52.4 98.5)	S
HICF0092	ERS3476381	45		R	S	S	S	R	S	S	S	S	S	-		R mecA (100.00% 84.4 100.0)	S	S	S	R fusA[H457Y] (100.00% 79.3 99.4)	S	S	S	S	S	S
HICF0093	ERS3476382	22		R	S	S	S	S	S	S	S	S	R	-		R mecA (100.00% 86.4 100.0)	S	S	S	S	S	S	S	S	R grlA[S80F] (100.00% 67.5 99.0) grlA[S80F] (100.00% 67.5 99.0) gyrA[S84L] (100.00% 82.6 98.5) gyrA[S84L] (100.00% 82.6 98.5)	S
HICF0094	ERS3476383	22		R	S	S	S	R	S	S	S	S	R	-		R mecA (100.00% 85.1 99.9)	S	S	S	R fusC (100.00% 73.6 100.0)	S	S	S	S	R grlA[S80F] (100.00% 62.0 99.0) grlA[S80F] (100.00% 62.0 99.0) gyrA[S84L] (100.00% 87.6 98.5) gyrA[S84L] (100.00% 87.6 98.5)	S
HICF0095	ERS3476384	22		R	R	S	S	S	S	S	S	S	R	-		R mecA (100.00% 81.9 100.0)	R erm33 (44.95% 592.8 95.7) ermC (100.00% 2475.2 99.6)	S	S	S	S	S	S	S	R grlA[S80F] (100.00% 58.2 99.0) grlA[S80F] (100.00% 58.2 99.0) gyrA[S84L] (100.00% 77.8 98.5) gyrA[S84L] (100.00% 77.8 98.5)	S
HICF0096	ERS3476385	22		R	S	S	S	S	S	S	S	S	R	-		R mecA (100.00% 83.2 100.0)	S	S	S	S	S	S	S	S	R grlA[S80F] (100.00% 62.2 99.0) grlA[S80F] (100.00% 62.2 99.0) gyrA[S84L] (100.00% 82.5 98.5) gyrA[S84L] (100.00% 82.5 98.5)	S
HICF0097	ERS3476386	22		R	S	S	S	S	S	S	S	S	R	-		R mecA (100.00% 78.4 100.0)	S	S	S	S	S	S	S	S	R grlA[S80F] (100.00% 63.9 99.0) grlA[S80F] (100.00% 63.9 99.0) gyrA[S84L] (100.00% 76.5 98.5) gyrA[S84L] (100.00% 76.5 98.5)	S
HICF0098	ERS3476387	1		R	S	S	S	S	S	S	S	S	S	-		R mecA (100.00% 86.3 100.0)	S	S	S	S	S	S	S	S	S	S
HICF0099	ERS3476388	59		R	R	S	S	R	S	S	S	S	R	-		R mecA (100.00% 47.0 99.9)	R msrA (99.79% 72.5 99.3)	S	S	R fusB (100.00% 71.3 100.0)	S	S	R ileS-2 (100.00% 91.8 99.8)	S	R grlA[S80F] (100.00% 32.2 99.1) grlA[S80F] (100.00% 32.2 99.1) gyrA[S84L] (100.00% 39.5 97.8) gyrA[S84L] (100.00% 39.5 97.8)	S
HICF0100	ERS3476389	22*		R	S	S	S	S	S	S	S	S	S	-		R mecA (100.00% 93.2 100.0)	S	S	S	S	S	S	S	S	S	S
HICF0101	ERS3476390	6		R	S	S	S	S	S	S	S	S	S	-		R mecA (100.00% 76.3 100.0)	S	S	S	S	S	S	S	S	S	S
HICF0102	ERS3476391	22		R	S	S	S	S	S	S	S	S	R	-		R mecA (100.00% 88.2 100.0)	S	S	S	S	S	S	S	S	R grlA[S80F] (100.00% 67.9 99.0) grlA[S80F] (100.00% 67.9 99.0) gyrA[S84L] (100.00% 89.5 98.5) gyrA[S84L] (100.00% 89.5 98.5)	S
HICF0103	ERS3476392	22		R	S	R	S	S	S	S	S	S	R	-		R mecA (100.00% 83.1 99.9)	S	R tetK (100.00% 1156.1 100.0)	S	S	S	S	S	S	R grlA[S80F] (100.00% 60.3 99.0) grlA[S80F] (100.00% 60.3 99.0) gyrA[S84L] (100.00% 87.0 98.5) gyrA[S84L] (100.00% 87.0 98.5)	S
HICF0105	ERS3476393	80		R	R	S	S	S	S	S	S	S	S	-		R mecA (100.00% 72.4 100.0)	R erm33 (44.95% 566.7 95.7) ermC (100.00% 2243.6 99.6)	S	S	S	S	S	S	S	S	S
HICF0106	ERS3476394	22		R	R	R	S	S	S	S	S	S	R	-		R mecA (100.00% 93.0 99.9)	R erm33 (44.95% 18.5 95.1) ermC (100.00% 113.2 99.5)	R tetM (100.00% 128.0 97.5)	S	S	S	S	S	S	R grlA[S80F] (100.00% 71.1 99.0) grlA[S80F] (100.00% 71.1 99.0) gyrA[S84L] (100.00% 83.8 98.5) gyrA[S84L] (100.00% 83.8 98.5)	S
HICF0107	ERS3476395	22		R	R	R	S	S	S	S	S	S	R	-		R mecA (100.00% 78.0 99.9)	R erm33 (44.95% 16.2 95.1) ermC (100.00% 96.8 99.5)	R tetM (96.77% 129.2 97.6)	S	S	S	S	S	S	R grlA[S80F] (100.00% 61.9 99.0) grlA[S80F] (100.00% 61.9 99.0) gyrA[S84L] (100.00% 77.3 98.5) gyrA[S84L] (100.00% 77.3 98.5)	S
HICF0108	ERS3476396	22		R	S	S	S	S	S	S	S	S	R	-		R mecA (100.00% 74.8 100.0)	S	S	S	S	S	S	S	S	R grlA[S80F] (100.00% 63.9 99.0) grlA[S80F] (100.00% 63.9 99.0) gyrA[S84L] (100.00% 76.4 98.5) gyrA[S84L] (100.00% 76.4 98.5)	S
HICF0109	ERS3476397	22		R	R	S	S	S	S	S	S	S	R	-		R mecA (100.00% 48.9 99.9)	R erm33 (44.95% 415.3 95.7) ermC (100.00% 1665.9 99.6)	S	S	S	S	S	S	S	R grlA[S80F] (100.00% 36.0 99.0) grlA[S80F] (100.00% 36.0 99.0) gyrA[S84L] (100.00% 51.8 98.5) gyrA[S84L] (100.00% 51.8 98.5)	S
HICF0110	ERS3476398	36		R	R	S	R	S	S	S	S	S	R	-		R mecA (100.00% 76.1 99.9)	R ermA (100.00% 111.3 100.0)	S	R rpoB[Q468K] (100.00% 69.9 100.0)	S	S	S	S	S	R grlA[S80F] (100.00% 63.3 100.0) grlA[S80F] (100.00% 63.3 100.0) gyrA[S84L] (100.00% 64.1 96.8) gyrA[S84L] (100.00% 64.1 96.8)	R dfrB[F99Y] (100.00% 40.7 99.0)
HICF0111	ERS3476399	5		R	R	S	S	S	S	S	S	S	S	-		R mecA (100.00% 60.3 100.0)	R erm33 (44.95% 359.4 95.7) ermC (100.00% 1553.9 99.6)	S	S	S	S	S	S	S	S	S
HICF0112	ERS3476400	6		R	R	S	S	S	S	S	S	S	R	-		R mecA (100.00% 60.9 100.0)	R erm33 (44.95% 253.5 95.7) ermC (100.00% 1074.9 99.6)	S	S	S	S	S FN	S	S	R grlA[S80F] (100.00% 42.6 99.0)	S
HICF0113	ERS3476401	22		R	S	S	S	S	S	S	S	S	R	-		R mecA (100.00% 71.6 99.9)	S	S	S	S	S	S	S	S	R grlA[S80F] (100.00% 56.2 99.0) grlA[S80F] (100.00% 56.2 99.0) gyrA[S84L] (100.00% 72.2 98.5) gyrA[S84L] (100.00% 72.2 98.5)	S
HICF0114	ERS3476402	672		R	S	S	S	S	R	S	S	S	R	-		R mecA (100.00% 47.9 99.9)	S	S	S	S	R aacA-AphD (100.00% 61.3 100.0)	S	S	S	R grlA[S80F] (100.00% 46.4 99.0) grlA[S80F] (100.00% 46.4 99.0) gyrA[S84L] (100.00% 44.5 97.7) grlB[D432N] (100.00% 37.4 99.4) gyrA[S84L] (100.00% 44.5 97.7)	R dfrB[F99Y] (100.00% 27.2 99.4)
HICF0115	ERS3476403	22		R	S	S	S	S	S	S	S	S	R	-		R mecA (100.00% 57.0 100.0)	S	S	S	S	S	S	S	S	R grlA[S80F] (100.00% 48.3 99.0) grlA[S80F] (100.00% 48.3 99.0) gyrA[S84L] (100.00% 60.5 98.5) gyrA[S84L] (100.00% 60.5 98.5) gyrA[S85P] (100.00% 60.5 98.5)	S
HICF0116	ERS3476404	45		R	S	S	S	S	S	S	S	S	S	-		R mecA (100.00% 70.2 100.0)	S	S	S	S	S	S	S	S	S	S
HICF0119	ERS3476405	59		R	R	S	S	R	S	S	S	S	S	-		R mecA (100.00% 46.8 99.9)	R erm33 (44.95% 189.5 95.1) ermC (100.00% 1441.8 100.0)	S	S	R fusA[L461K] (100.00% 44.2 99.8)	S	S	S	S	S	S
HICF0121	ERS3476406	22		R	S	S	S	S	S	S	S	S	R	-		R mecA (100.00% 77.2 100.0)	S	S	S	S	S	S	S	S	R grlA[S80F] (100.00% 52.0 99.0) grlA[S80F] (100.00% 52.0 99.0) gyrA[S84L] (100.00% 80.6 98.5) gyrA[S84L] (100.00% 80.6 98.5)	S
HICF0126	ERS3476407	22		R	R	R	S	R	S	S	R	S	R	-		R mecA (100.00% 58.0 100.0)	R erm33 (44.95% 318.2 95.7) ermC (100.00% 1368.6 99.6)	R tetK (100.00% 81.3 100.0)	S	R fusA[R659L] (100.00% 52.0 99.8)	S	S	R ileS-2 (100.00% 95.9 99.8)	S	R grlA[S80F] (100.00% 41.7 99.0) grlA[S80F] (100.00% 41.7 99.0) gyrA[S84L] (100.00% 58.9 98.5) gyrA[S84L] (100.00% 58.9 98.5)	S
HICF0128	ERS3476408	22		R	R	S	S	S	S	S	S	S	R	-		R mecA (100.00% 65.2 100.0)	R erm33 (44.95% 437.2 95.7) ermC (100.00% 1854.4 99.6)	S	S	S	S	S	S	S	R grlA[S80F] (100.00% 51.1 99.0) grlA[S80F] (100.00% 51.1 99.0) gyrA[S84L] (100.00% 70.8 98.5) gyrA[S84L] (100.00% 70.8 98.5)	S
HICF0133	ERS3476409	97		R	S	S	S	S	S	S	S	S	S	-		R mecA (100.00% 66.6 100.0)	S	S	S	S	S	S	S	S	S	S
HICF0134	ERS3476410	22		R	S	S	S	S	S	S	S	S	R	-		R mecA (100.00% 64.6 100.0)	S	S	S	S	S	S	S	S	R grlA[S80F] (100.00% 50.9 99.0) grlA[S80F] (100.00% 50.9 99.0) gyrA[S84L] (100.00% 67.9 98.5) gyrA[S84L] (100.00% 67.9 98.5)	S
HICF0136	ERS3476411	45		R	R	R	S	S	R	S	R	S	R	-		R mecA (100.00% 64.0 99.9)	R msrA (99.79% 43.2 99.3)	R tetK (100.00% 56.9 100.0)	S	S	R aacA-AphD (100.00% 59.3 100.0)	S	R ileS-2 (100.00% 207.7 99.8)	S	R grlA[S80F] (100.00% 47.8 98.8) grlA[S80F] (100.00% 47.8 98.8) gyrA[S84L] (100.00% 40.9 95.7) grlB[D432N] (100.00% 39.8 98.7) gyrA[S84L] (100.00% 40.9 95.7)	S
HICF0140	ERS3476412	22		R	R	S	S	S	S	S	S	S	R	-		R mecA (100.00% 59.2 99.9)	R erm33 (44.95% 341.6 95.7) ermC (100.00% 1279.0 99.6)	S	S	S	S	S	S	S	R grlA[S80F] (100.00% 37.8 99.0) grlA[S80F] (100.00% 37.8 99.0) gyrA[S84L] (100.00% 60.6 98.5) gyrA[S84L] (100.00% 60.6 98.5)	S
HICF0141	ERS3476413	8		R	S	S	S	S	S	S	S	S	S	-		R mecA (100.00% 48.7 100.0)	S	S	S	S	S	S	S	S	S	S
HICF0142	ERS3476414	30		R	S	S	S	S	S	S	S	S	S	-		R mecA (100.00% 59.6 100.0)	S	S	S	S	S	S	S	S	S	S
HICF0144	ERS3476415	59		R	R	S	S	R	S	S	R	S	R	-		R mecA (100.00% 74.4 99.9)	R msrA (99.79% 135.2 99.3)	S	S	R fusB (100.00% 108.7 100.0)	S	S	R ileS-2 (100.00% 154.5 99.9)	S	R grlA[S80F] (100.00% 46.8 99.1) grlA[S80F] (100.00% 46.8 99.1) gyrA[S84L] (100.00% 71.0 97.8) gyrA[S84L] (100.00% 71.0 97.8)	S
HICF0145	ERS3476416	105		R	R	S	S	R	S	S	S	S	R	-		R mecA (100.00% 61.4 100.0)	R ermA (100.00% 82.9 100.0)	S	S	R fusA[L461F] (100.00% 52.5 99.7)	S	S	S	S	R grlA[S80Y] (100.00% 38.8 99.0) gyrA[S84L] (100.00% 59.5 98.3) grlA[S80Y] (100.00% 38.8 99.0) gyrA[S84L] (100.00% 59.5 98.3)	S
HICF0146	ERS3476417	22		R	R	S	S	S	S	S	S	S	R	-		R mecA (100.00% 70.4 100.0)	R erm33 (44.95% 365.2 95.7) ermC (100.00% 1720.0 99.6)	S	S	S	S	S	S	S	R grlA[S80F] (100.00% 51.5 99.0) grlA[S80F] (100.00% 51.5 99.0) gyrA[S84L] (100.00% 69.2 98.5) gyrA[S84L] (100.00% 69.2 98.5)	S
HICF0147	ERS3476418	22		R	S	S	S	S	S	S	S	S	R	-		R mecA (100.00% 64.2 100.0)	S	S	S	S FN	S	S	S	S	R grlA[S80F] (100.00% 48.2 99.0) grlA[S80F] (100.00% 48.2 99.0) gyrA[S84L] (100.00% 69.2 98.5) gyrA[S84L] (100.00% 69.2 98.5)	S
HICF0161	ERS3476419	22		R	R	S	S	S	S	-	-	-	-	-		R mecA (100.00% 65.3 100.0)	R erm33 (44.95% 316.4 95.7) ermC (100.00% 1315.4 99.6)	S	S	S	S	S	S	S	R grlA[S80F] (100.00% 49.5 99.0) grlA[S80F] (100.00% 49.5 99.0) gyrA[S84L] (100.00% 65.8 98.5) gyrA[S84L] (100.00% 65.8 98.5)	S
HICF0162	ERS3476420	1		R	R	S	S	S	S	S	S	S	S	-		R mecA (100.00% 65.7 100.0)	R erm33 (44.95% 19.8 95.7) ermC (100.00% 47.3 99.5)	S	S	S	S	S	S	S	S	S
HICF0163	ERS3476421	59		R	S	S	S	S	S	S	S	S	S	-		R mecA (100.00% 57.0 100.0)	S	S	S	S	S	S FN	S	S	S	S
HICF0164	ERS3476422	22		R	-	-	-	-	-	-	-	-	-	-		R mecA (100.00% 55.4 99.9)	S	S	S	S	S	S	S	S	R grlA[S80F] (100.00% 47.5 99.0) grlA[S80F] (100.00% 47.5 99.0) gyrA[S84L] (100.00% 54.7 98.5) gyrA[S84L] (100.00% 54.7 98.5)	S
HICF0165	ERS3476423	59		R	R	S	S	R	S	-	-	-	-	-		R mecA (100.00% 51.0 99.9)	R erm33 (44.95% 71.5 95.1) ermC (100.00% 568.2 100.0)	S	S	R fusA[L461K] (100.00% 45.8 99.8)	S	S	S	S	S	S
HICF0166	ERS3476424	22		R	S	S	S	S	S	S	S	S	R	-		R mecA (100.00% 46.5 100.0)	S	S	S	S	S	S	S	S	R grlA[S80F] (100.00% 44.1 99.0) grlA[S80F] (100.00% 44.1 99.0) gyrA[S84L] (100.00% 49.1 98.5) gyrA[S84L] (100.00% 49.1 98.5) gyrA[S85P] (100.00% 49.1 98.5)	S
HICF0168	ERS3476425	59*		R	S	S	S	R	S	S	S	S	S	-		R mecA (100.00% 79.9 99.9)	S	S	S	R fusA[L461K] (100.00% 70.3 99.8)	S	S	S	S	S	S
HICF0169	ERS3476426	5		R	S	S	S	S	S	S	S	S	S	-		R mecA (100.00% 77.9 100.0)	S	S	S	S	S	S	S	S	S	S
HICF0170	ERS3476427	1535		R	S	R	S	R	R	S	S	S	S	-		R mecA (100.00% 79.1 99.9)	S	R tetK (100.00% 368.8 100.0)	S	R fusC (100.00% 68.0 99.8)	R aacA-AphD (100.00% 174.0 100.0)	S	S	S	S	S
HICF0171	ERS3476428	22		R	-	-	-	-	-	-	-	-	-	-		R mecA (100.00% 52.8 100.0)	S	S	S	S	S	S	R ileS-2 (100.00% 265.1 99.9)	S	R grlA[S80F] (100.00% 42.2 99.0) grlA[S80F] (100.00% 42.2 99.0) gyrA[S84L] (100.00% 49.5 98.5) gyrA[S84L] (100.00% 49.5 98.5)	S
HICF0172	ERS3476429	22		R	-	-	-	-	-	-	-	-	-	-		R mecA (100.00% 64.9 100.0)	R erm33 (44.95% 178.7 95.7) ermC (100.00% 789.5 99.6)	S	S	S	S	S	S	S	R grlA[S80F] (100.00% 48.5 99.0) grlA[S80F] (100.00% 48.5 99.0) gyrA[S84L] (100.00% 61.9 98.5) gyrA[S84L] (100.00% 61.9 98.5)	S
HICF0173	ERS3476430	5		R	R	S	S	S	S	-	-	-	-	-		R mecA (100.00% 68.1 100.0)	R ermA (100.00% 42.5 99.9)	S	S	S	S	S	S	S	R grlA[S80F] (100.00% 53.8 99.1)	S
HICF0174	ERS3476431	149		R	S	S	S	R	S	S	S	S	S	-		R mecA (100.00% 64.1 100.0)	S	S	S	R fusC (100.00% 46.9 99.2)	S	S	S	S	S	S
HICF0175	ERS3476432	45		R	S	S	S	R	S	S	S	S	S	-		R mecA (100.00% 74.5 100.0)	S	S	S	R fusC (100.00% 66.2 99.2)	S	S FN	S	S	S	S
HICF0176	ERS3476433	1		R	R	R	S	R	S	S	S	S	S	-		R mecA (100.00% 61.2 100.0)	R erm33 (44.95% 14.3 95.7) ermC (100.00% 47.1 99.5)	R tetK (100.00% 57.8 99.9)	S	R fusA[H457Q] (100.00% 59.2 99.7) fusA[H457Q] (100.00% 59.2 99.7)	S	S FN	S	S	S	S
HICF0177	ERS3476434	149		R	S	S	S	R	S	S	S	S	S	-		R mecA (100.00% 63.4 100.0)	S	S	S	R fusC (100.00% 44.7 99.2)	S	S	S	S	S	S
HICF0178	ERS3476435	5		R	S	S	S	S	S	S	S	S	S	-		R mecA (100.00% 76.2 100.0)	S	S	S	S	S	S	S	S	S	S
HICF0179	ERS3476436	59		R	R	S	S	R	S	S	S	S	S	-		R mecA (100.00% 58.1 99.9)	R erm33 (44.95% 100.1 95.1) ermC (100.00% 816.5 100.0)	S	S	R fusA[L461K] (100.00% 57.7 99.8)	S	S	S	S	S FN	S
HICF0180	ERS3476437	8		R	S	R	S	S	S	S	S	S	R	-		R mecA (100.00% 65.5 99.8)	S	R tetK (100.00% 57.1 100.0)	S	S	S	S	S	S	R grlA[S80Y] (100.00% 56.3 99.1) gyrA[S84L] (100.00% 63.2 98.4) grlA[S80Y] (100.00% 56.3 99.1) grlB[D432N] (100.00% 57.7 99.7) gyrA[S84L] (100.00% 63.2 98.4)	S
HICF0181	ERS3476438	1		R	R	R	S	R	S	S	S	S	R	-		R mecA (100.00% 92.7 100.0)	R msrA (99.79% 138.7 100.0)	R tetK (100.00% 158.0 100.0)	S	R fusC (100.00% 79.1 100.0)	S	S	S	S	R grlA[S80F] (100.00% 72.5 99.1) grlA[S80F] (100.00% 72.5 99.1) gyrA[S84L] (100.00% 81.4 98.3) gyrA[S84L] (100.00% 81.4 98.3)	S
HICF0182	ERS3476439	1		R	R	R	S	S	S	S	S	S	S	-		R mecA (100.00% 87.8 100.0)	R erm33 (44.95% 19.8 95.7) ermC (100.00% 61.3 99.5)	R tetK (100.00% 231.1 99.9)	S	S	S	S	S	S	S	S
HICF0183	ERS3476440	8		R	R	R	S	S	S	S	R	S	R	-		R mecA (100.00% 52.3 100.0)	R msrA (99.79% 150.9 99.9)	R tetM (96.77% 42.8 97.7)	S	S	S	S	R ileS-2 (100.00% 167.1 99.9)	S	R grlA[S80F] (100.00% 39.7 99.1) grlA[S80F] (100.00% 39.7 99.1) gyrA[S84L] (100.00% 56.3 98.3) grlB[D432V] (100.00% 41.7 99.7) gyrA[S84L] (100.00% 56.3 98.3) gyrA[S85P] (100.00% 56.3 98.3)	R dfrG (100.00% 36.1 100.0)
HICF0184	ERS3476441	22		R	S	S	S	S	S	S	S	S	R	-		R mecA (100.00% 59.4 100.0)	S	S	S	S	S	S	S	S	R grlA[S80F] (100.00% 50.7 99.0) grlA[S80F] (100.00% 50.7 99.0) gyrA[S84L] (100.00% 53.7 98.5) gyrA[S84L] (100.00% 53.7 98.5)	S
HICF0185	ERS3476442	36		R	-	-	-	-	-	-	-	-	-	-		R mecA (100.00% 51.8 100.0)	R ermA (100.00% 78.6 100.0)	S	S	S	R aacA-AphD (100.00% 82.1 100.0)	S	R ileS-2 (100.00% 87.9 99.8)	S	R grlA[S80F] (100.00% 42.9 100.0) grlA[S80F] (100.00% 42.9 100.0) gyrA[S84L] (100.00% 50.2 96.8) gyrA[S84L] (100.00% 50.2 96.8)	R dfrB[F99Y] (100.00% 24.2 99.0)
HICF0186	ERS3476443	22		R	S	S	S	S	S	S	S	S	R	-		R mecA (100.00% 43.0 100.0)	S	S	S	S	S	S	S	S	R grlA[S80F] (100.00% 37.1 99.0) grlA[S80F] (100.00% 37.1 99.0) gyrA[S84L] (100.00% 41.3 98.5) gyrA[S84L] (100.00% 41.3 98.5)	S
HICF0187	ERS3476444	1		R	R	R	S	S	S	-	-	-	-	-		R mecA (100.00% 52.6 99.9)	R erm33 (44.95% 16.8 95.7) ermC (100.00% 38.0 99.5)	R tetK (100.00% 47.0 99.9)	S	S	S	S	S	S	S	S
HICF0188	ERS3476445	840		R	R	S	S	S	S	S	S	S	S	-		R mecA (100.00% 42.6 100.0)	R msrA (99.79% 36.5 100.0)	S	S	S	S	S	S	S	S	S
HICF0190	ERS3476446	45		R	S	S	S	R	S	S	S	S	S	-		R mecA (100.00% 50.4 100.0)	S	S	S	R fusC (100.00% 34.9 99.2)	S	S	S	S	S	S
HICF0193	ERS3476447	30		R	S	S	S	S	S	-	-	-	-	-		R mecA (100.00% 58.9 100.0)	S	S	S	S	S	S	S	S	S	S
HICF0194	ERS3476448	22		R	R	S	S	S	S	S	I	S	R	-		R mecA (100.00% 53.8 99.9)	R erm33 (44.95% 397.7 95.7) ermC (100.00% 1728.6 99.6)	S	S	S FN	S	S	R ileS-1[V588F] (100.00% 46.9 99.0)	S	R grlA[S80F] (100.00% 44.1 99.0) grlA[S80F] (100.00% 44.1 99.0) gyrA[S84L] (100.00% 47.6 98.5) gyrA[S84L] (100.00% 47.6 98.5)	S
HICF0195	ERS3476449	30		R	S	S	S	S	S	S	S	S	S	-		R mecA (100.00% 37.9 100.0)	S	S	S	S	S	S	S	S	S	S
HICF0197	ERS3476450	1		R	R	R	S	S	S	S	S	S	S	-		R mecA (100.00% 34.8 100.0)	R erm33 (40.57% 12.4 96.3) ermC (100.00% 23.9 99.5)	R tetK (100.00% 29.8 99.9)	S	S	S	S	S	S	S	S
HICF0198	ERS3476451	22		R	R	S	S	S	S	S	S	S	R	-		R mecA (100.00% 50.4 100.0)	R erm33 (44.95% 177.8 95.7) ermC (100.00% 921.4 99.6)	S	S	S	S	S	S	S	R grlA[S80F] (100.00% 37.7 99.0) grlA[S80F] (100.00% 37.7 99.0) gyrA[S84L] (100.00% 49.4 98.5) gyrA[S84L] (100.00% 49.4 98.5)	R dfrB[L41F] (100.00% 21.1 98.3)
HICF0200	ERS3476453	59		R	R	S	S	R	S	S	S	S	S	-		R mecA (100.00% 42.6 99.9)	R erm33 (44.95% 265.1 95.1) ermC (100.00% 2358.9 100.0)	S	S	R fusA[L461K] (100.00% 45.8 99.8)	S	S	S	S	S FN	S
HICF0201	ERS3476454	59		R	R	S	S	R	S	S	S	S	R	-		R mecA (100.00% 51.3 99.9)	R msrA (99.79% 109.7 99.3)	S	S	R fusB (100.00% 81.7 100.0)	S	S	R ileS-2 (100.00% 130.0 99.8)	S	R grlA[S80F] (100.00% 41.4 99.1) grlA[S80F] (100.00% 41.4 99.1) gyrA[S84L] (100.00% 46.5 97.8) gyrA[S84L] (100.00% 46.5 97.8)	S
HICF0202	ERS3476455	22		R	R	S	S	S	S	S	S	S	R	-		R mecA (100.00% 60.5 100.0)	R erm33 (44.95% 219.9 95.7) ermC (100.00% 1053.5 99.6)	S	S	S	S	S	S	S	R grlA[S80F] (100.00% 42.1 99.0) grlA[S80F] (100.00% 42.1 99.0) gyrA[S84L] (100.00% 59.8 98.5) gyrA[S84L] (100.00% 59.8 98.5)	S
HICF0203	ERS3476456	22		R	R	S	S	S	S	S	S	S	R	-		R mecA (100.00% 61.1 100.0)	R erm33 (44.95% 302.7 95.7) ermC (100.00% 1308.4 99.6)	S	S	S	S	S	S	S	R grlA[S80F] (100.00% 46.7 99.0) grlA[S80F] (100.00% 46.7 99.0) gyrA[S84L] (100.00% 62.8 98.5) gyrA[S84L] (100.00% 62.8 98.5)	S
HICF0204	ERS3476457	1		R	S	S	S	R	R	S	S	S	S	-		R mecA (100.00% 66.4 99.9)	S	S	S	R fusC (100.00% 50.3 100.0)	R aacA-AphD (100.00% 66.7 100.0)	S	S	S	S	S
HICF0205	ERS3476458	30		R	S	S	S	S	S	S	S	S	S	-		R mecA (100.00% 64.0 100.0)	S	S	S	S FN	S	S	S	S	S	S
HICF0206	ERS3476459	22		R	R	S	S	S	S	S	S	S	R	-		R mecA (100.00% 64.9 100.0)	R erm33 (44.95% 310.1 95.7) ermC (100.00% 1445.2 99.6)	S	S	S	S	S	S	S	R grlA[S80F] (100.00% 49.8 99.0) grlA[S80F] (100.00% 49.8 99.0) gyrA[S84L] (100.00% 67.4 98.5) gyrA[S84L] (100.00% 67.4 98.5)	R dfrB[L41F] (100.00% 24.8 98.3)
HICF0207	ERS3476460	22		R	R	S	S	S	S	S	S	S	R	-		R mecA (100.00% 64.3 100.0)	R erm33 (44.95% 170.7 95.7) ermC (100.00% 659.4 99.6)	S	S	S	S	S	S	S	R grlA[S80F] (100.00% 47.1 99.0) grlA[S80F] (100.00% 47.1 99.0) gyrA[S84L] (100.00% 60.6 98.5) gyrA[S84L] (100.00% 60.6 98.5)	S
HICF0208	ERS3476461	22		R	R	S	S	S	S	S	S	S	R	-		R mecA (100.00% 39.8 100.0)	R erm33 (44.95% 290.7 95.7) ermC (100.00% 1444.5 99.6)	S	S	S	S	S	S	S	R grlA[S80F] (100.00% 30.1 99.0)	S
HICF0209	ERS3476462	22		R	R	S	S	S	S	S	S	S	R	-		R mecA (100.00% 64.7 99.8)	R erm33 (44.95% 322.2 95.7) ermC (100.00% 1415.6 99.6)	S	S	S	S	S	S	S	R grlA[S80F] (100.00% 58.7 99.0) grlA[S80F] (100.00% 58.7 99.0) gyrA[S84L] (100.00% 72.8 98.5) gyrA[S84L] (100.00% 72.8 98.5)	S
HICF0210	ERS3476463	22		R	-	-	-	-	-	-	-	-	-	-		R mecA (100.00% 58.4 99.9)	U ermC (12.52% 3.6 100.0)	U tetK (38.04% 2.6 99.8)	S	S	S	S	S	S	R grlA[S80F] (100.00% 40.4 99.0) grlA[S80F] (100.00% 40.4 99.0) gyrA[S84L] (100.00% 60.2 98.5) gyrA[S84L] (100.00% 60.2 98.5)	S
HICF0211	ERS3476464	45		R	S	S	S	S	S	S	S	S	S	-		R mecA (100.00% 57.2 100.0)	S	S	S	S	S	S	S	S	S	S
HICF0213	ERS3476465	5		R	R	S	S	S	S	S	S	S	R	-		R mecA (100.00% 63.2 100.0)	R ermA (100.00% 39.6 99.9) ermC (27.62% 1.5 98.0)	S	S	S	S	S	S	S	R grlA[S80F] (100.00% 45.6 99.1)	S
HICF0214	ERS3476466	59		R	R	S	S	R	S	S	S	S	R	-		R mecA (100.00% 39.5 99.9)	R erm33 (44.95% 89.1 95.1) ermC (100.00% 905.8 100.0)	S	S	R fusA[L461K] (100.00% 41.8 99.8)	S	S	S	S	S	S
HICF0215	ERS3476467	45		R	S	S	S	R	S	S	S	S	S	-		R mecA (100.00% 50.5 100.0)	S	S	S	R fusC (100.00% 33.7 99.2)	S	S	S	S	S FN	S
HICF0216B	ERS3476468	5		R	R	S	S	R	S	S	S	S	R	-		R mecA (100.00% 45.4 99.9)	R erm33 (44.95% 94.7 95.7) ermC (100.00% 413.5 99.6)	S	S	R fusC (100.00% 32.4 99.8)	S	S	S	S	R grlA[S80F] (100.00% 37.1 99.1) grlA[S80F] (100.00% 37.1 99.1) gyrA[S84L] (100.00% 40.0 98.3) gyrA[S84L] (100.00% 40.0 98.3)	R dfrG (100.00% 28.6 100.0)
HICF0217	ERS3476469	8		R	S	S	S	S	S	S	S	S	R	-		R mecA (100.00% 48.4 100.0)	S	S	S	S	S	S	S	S	R grlA[S80F] (100.00% 46.5 99.1) grlA[S80F] (100.00% 46.5 99.1) gyrA[S84L] (100.00% 48.8 98.3) grlB[D432V] (100.00% 48.8 99.7) gyrA[S84L] (100.00% 48.8 98.3) gyrA[S85P] (100.00% 48.8 98.3)	R dfrG (100.00% 32.2 100.0)
HICF0218	ERS3476470	59		R	R	S	S	R	S	S	S	S	S	-		R mecA (100.00% 65.8 99.9)	R erm33 (44.95% 183.4 95.1) ermC (100.00% 1474.3 100.0)	S	S	R fusA[L461K] (100.00% 55.7 99.8)	S	S	S	S	S FN	S
HICF0219	ERS3476471	1		R	R	R	S	S	S	S	S	S	S	-		R mecA (100.00% 54.0 100.0)	R erm33 (44.95% 10.0 95.7) ermC (100.00% 35.3 99.5)	R tetK (100.00% 48.3 99.9)	S	S	S	S	S	S	S	S
HICF0220	ERS3476472	22		R	S	S	S	S	S	S	S	S	R	-		R mecA (100.00% 54.9 100.0)	S	S	S	S	S	S FN	S	S	R FP grlA[S80F] (100.00% 52.0 99.0) grlA[S80F] (100.00% 52.0 99.0) gyrA[S84L] (100.00% 59.7 98.5) gyrA[S84L] (100.00% 59.7 98.5)	S
HICF0221	ERS3476473	8		R	S	S	S	S	S	-	-	-	-	-		R mecA (100.00% 69.8 100.0)	S	S	S	S	S	S	S	S	S	S
HICF0222	ERS3476474	22		R	S	S	S	R	S	S	S	S	R	-		R mecA (100.00% 32.6 99.9)	S	S	S	R fusC (100.00% 24.5 100.0)	S	S	S	S	R grlA[S80F] (100.00% 27.6 99.0) grlA[S80F] (100.00% 27.6 99.0) gyrA[S84L] (100.00% 39.3 98.5) gyrA[S84L] (100.00% 39.3 98.5)	S
HICF0223	ERS3476475	45		R	S	S	S	R	S	S	S	S	S	-		R mecA (100.00% 39.4 100.0)	S	S	S	R fusC (100.00% 25.9 99.2)	S	S	S	S	S	S
HICF0224	ERS3476476	22		R	S	S	S	R	S	S	S	S	R	-		R mecA (100.00% 52.7 99.9)	S	S	S	R fusC (100.00% 39.1 100.0)	S	S	S	S	R grlA[S80F] (100.00% 52.7 99.0) grlA[S80F] (100.00% 52.7 99.0) gyrA[S84L] (100.00% 55.3 98.5) gyrA[S84L] (100.00% 55.3 98.5)	S
HICF0225	ERS3476477	22		R	-	-	-	-	-	-	-	-	-	-		R mecA (100.00% 50.9 100.0)	S	S	S	S	S	S	S	S	R grlA[S80F] (100.00% 49.7 99.0) grlA[S80F] (100.00% 49.7 99.0) gyrA[S84L] (100.00% 50.5 98.5) gyrA[S84L] (100.00% 50.5 98.5)	S
HICF0227	ERS3476478	5		R	R	S	S	R	S	S	S	S	R	-		R mecA (100.00% 44.2 99.9)	R erm33 (44.95% 333.2 95.7) ermC (100.00% 1386.3 99.6)	S	S	R fusC (100.00% 32.1 99.8)	S	S	S	S	R grlA[S80F] (100.00% 39.6 99.1) grlA[S80F] (100.00% 39.6 99.1) gyrA[S84L] (100.00% 45.9 98.3) gyrA[S84L] (100.00% 45.9 98.3)	R dfrG (100.00% 26.6 100.0)
HICF0228	ERS3476479	5		R	S	R	S	S	S	R	S	S	S	-		R mecA (100.00% 53.4 100.0)	S	R tetM (100.00% 39.9 98.0)	S	S	S	S	S	S	S	S
HICF0229	ERS3476480	22		R	R	S	S	S	S	S	S	S	R	-		R mecA (100.00% 50.2 100.0)	R erm33 (44.95% 275.0 95.7) ermC (100.00% 1230.3 99.6)	S	S	S	S	S	S	S	R grlA[S80F] (100.00% 39.4 99.0) grlA[S80F] (100.00% 39.4 99.0) gyrA[S84L] (100.00% 51.0 98.5) gyrA[S84L] (100.00% 51.0 98.5)	S
HICF0230	ERS3476481	22		R	S	S	S	S	S	S	S	S	R	-		R mecA (100.00% 57.2 100.0)	S	S	S	S	S	S	S	S	R grlA[S80F] (100.00% 40.7 99.0) grlA[S80F] (100.00% 40.7 99.0) gyrA[S84L] (100.00% 55.4 98.5) gyrA[S84L] (100.00% 55.4 98.5)	S
HICF0232	ERS3476482	22		R	S	S	S	S	S	-	-	-	-	-		R mecA (100.00% 53.0 100.0)	S	S	S	S	S	S	S	S	R grlA[S80F] (100.00% 36.8 99.0) grlA[S80F] (100.00% 36.8 99.0) gyrA[S84L] (100.00% 50.3 98.5) gyrA[S84L] (100.00% 50.3 98.5)	S
HICF0233	ERS3476483	NOVEL*		R	S	S	S	S	S	S	S	S	S	-		R mecA (100.00% 56.4 100.0)	S	S	S	S	S	S	S	S	S	S
HICF0235	ERS3476484	22		R	S	S	S	S	S	S	S	S	R	-		R mecA (100.00% 47.7 100.0)	S	S	S	S	S	S	S	S	R grlA[S80F] (100.00% 43.3 99.0) grlA[S80F] (100.00% 43.3 99.0) gyrA[S84L] (100.00% 49.2 98.5) gyrA[S84L] (100.00% 49.2 98.5)	S
HICF0236	ERS3476485	59		R	S	S	S	R	S	S	S	S	S	-		R mecA (100.00% 50.7 99.9)	S	S	S	R fusA[L461K] (100.00% 47.1 99.8)	S	S	S	S	S	S
HICF0237	ERS3476486	59		R	R	S	S	R	S	S	R	S	R	-		R mecA (100.00% 49.5 99.9)	R FP ermC (40.14% 1.8 99.3) msrA (99.79% 79.7 99.3)	S	S	R fusB (100.00% 66.6 100.0)	S	S	R FP ileS-2 (100.00% 100.3 99.9)	S	R FP grlA[S80F] (100.00% 35.2 99.1) grlA[S80F] (100.00% 35.2 99.1) gyrA[S84L] (100.00% 41.9 97.8) gyrA[S84L] (100.00% 41.9 97.8)	S
HICF0238	ERS3476487	45		R	-	-	-	-	-	-	-	-	-	-		R mecA (100.00% 33.8 100.0)	S	S	S	R fusC (100.00% 21.9 99.2)	S	S	S	S	S	S
HICF0241	ERS3476488	5		R	R	S	S	S	S	S	S	S	S	-		R mecA (100.00% 35.9 99.9)	R erm33 (44.95% 101.7 95.7) ermC (100.00% 471.6 99.6)	S	S	S	S	S	S	S	S	S
HICF0245	ERS3476489	22		R	S	S	S	R	S	S	S	S	R	-		R mecA (100.00% 61.7 100.0)	S	S	S	R fusA[L461K] (100.00% 54.8 99.7)	S	S	S	S	R grlA[S80F] (100.00% 43.8 99.0) grlA[S80F] (100.00% 43.8 99.0) gyrA[S84L] (100.00% 60.6 98.5) gyrA[S84L] (100.00% 60.6 98.5)	S
HICF0246	ERS3476490	22		R	R	S	S	R	S	S	S	S	R	-		R mecA (100.00% 40.0 100.0)	R erm33 (44.95% 253.0 95.7) ermC (100.00% 1168.2 99.6)	S	S	R fusA[H457Q] (100.00% 42.8 99.7) fusA[L461F] (100.00% 42.8 99.7) fusA[H457Q] (100.00% 42.8 99.7)	S	S	S	S	R grlA[S80F] (100.00% 37.9 99.0) grlA[S80F] (100.00% 37.9 99.0) gyrA[S84L] (100.00% 41.3 98.5) gyrA[S84L] (100.00% 41.3 98.5)	S
HICF0248	ERS3476491	22		R	R	S	S	R	S	S	S	S	R	-		R mecA (100.00% 43.2 100.0)	R erm33 (44.95% 237.3 95.7) ermC (100.00% 1036.2 99.6)	S	S	R fusA[L461K] (100.00% 41.4 99.7)	S	S	S	S	R grlA[S80F] (100.00% 36.4 99.0) grlA[S80F] (100.00% 36.4 99.0) gyrA[S84L] (100.00% 43.8 98.5) gyrA[S84L] (100.00% 43.8 98.5)	S
HICF0251	ERS3476492	22		R	-	-	-	-	-	-	-	-	-	-		R mecA (100.00% 45.1 100.0)	R erm33 (44.95% 213.0 95.7) ermC (100.00% 1006.0 99.6)	S	S	S	S	S	S	S	R grlA[S80F] (100.00% 42.3 99.0) grlA[S80F] (100.00% 42.3 99.0) gyrA[S84L] (100.00% 45.3 98.5) gyrA[S84L] (100.00% 45.3 98.5)	S
HICF0253	ERS3476493	1		R	R	S	S	S	S	S	S	S	S	-		R mecA (100.00% 45.5 100.0)	R erm33 (44.95% 9.3 95.7) ermC (100.00% 26.1 99.5)	S	S	S	S	S	S	S	S	S
HICF0254	ERS3476494	22		R	-	-	-	-	-	-	-	-	-	-		R mecA (100.00% 54.5 100.0)	R erm33 (44.95% 408.6 95.7) ermC (100.00% 1688.8 99.6)	S	S	S	S	S	S	S	R grlA[S80F] (100.00% 48.4 99.0) grlA[S80F] (100.00% 48.4 99.0) gyrA[S84L] (100.00% 48.6 98.5) gyrA[S84L] (100.00% 48.6 98.5)	S
HICF0255	ERS3476495	97		R	S	S	S	S	R	S	S	S	S	-		R mecA (100.00% 58.5 99.9)	S	S	S	S	R aacA-AphD (100.00% 61.2 100.0)	S	S	S	S	S
HICF0256	ERS3476496	8		R	-	-	-	-	-	-	-	-	-	-		R mecA (100.00% 42.2 100.0)	R ermA (100.00% 71.4 99.9)	R tetM (99.90% 37.0 97.6)	S	S	S	S	S	S	R grlA[S80F] (100.00% 39.6 99.1) gyrA[S84V] (100.00% 43.9 98.3)	S
HICF0258	ERS3476497	59		R	R	S	S	R	S	S	S	S	S	-		R mecA (100.00% 46.0 99.9)	R erm33 (44.95% 255.0 95.1) ermC (100.00% 2434.3 100.0)	S	S	R fusA[L461K] (100.00% 48.9 99.8)	S	S	S	S	S FN	S
HICF0260	ERS3476499	8		R	-	-	-	-	-	-	-	-	-	-		R mecA (100.00% 52.7 100.0)	R msrA (99.79% 85.0 100.0)	S	S	S	S	S	S	S	R grlA[S80Y] (100.00% 42.1 99.1) gyrA[S84L] (100.00% 58.6 98.3) grlA[S80Y] (100.00% 42.1 99.1) gyrA[S84L] (100.00% 58.6 98.3)	S
HICF0261	ERS3476500	22		R	R	R	S	S	S	S	S	S	R	-		R mecA (100.00% 58.7 99.9)	R erm33 (44.95% 633.3 95.7) ermC (100.00% 2438.0 99.6)	R tetK (100.00% 1838.9 100.0)	S	S	S	S	S	S	R grlA[S80F] (100.00% 51.8 99.0) grlA[S80F] (100.00% 51.8 99.0) gyrA[S84L] (100.00% 56.8 98.5) gyrA[S84L] (100.00% 56.8 98.5)	S
HICF0262	ERS3476501	22		R	S	S	S	R	R	S	S	S	R	-		R mecA (100.00% 50.1 99.9)	S FN	S	S	R fusA[H457Y] (100.00% 46.0 99.7)	R aacA-AphD (100.00% 51.1 100.0)	S	S	S	R grlA[S80F] (100.00% 37.9 99.0) grlA[S80F] (100.00% 37.9 99.0) gyrA[S84L] (100.00% 53.6 98.5) gyrA[S84L] (100.00% 53.6 98.5)	S
HICF0263	ERS3476502	59		R	S	S	S	R	S	S	S	S	S	-		R mecA (100.00% 46.7 99.8)	S	S	S	R fusA[L461K] (100.00% 45.6 99.8)	S	S	S	S	S	S
HICF0264	ERS3476503	36		R	R	S	S	S	R	S	R	S	R	-		R mecA (100.00% 43.5 100.0)	R ermA (100.00% 93.7 100.0)	S	S	S	R aacA-AphD (100.00% 116.7 100.0)	S	R ileS-2 (100.00% 130.5 99.9)	S	R grlA[S80F] (100.00% 37.9 100.0) grlA[S80F] (100.00% 37.9 100.0) gyrA[S84L] (100.00% 40.6 96.8) gyrA[S84L] (100.00% 40.6 96.8)	R dfrB[F99Y] (100.00% 21.4 99.0)
HICF0266	ERS3476504	22		R	S	S	S	S	S	S	S	S	R	-		R mecA (100.00% 63.1 99.9)	S	S	S	S	S	S	S	S	R grlA[S80F] (100.00% 55.2 99.0) grlA[S80F] (100.00% 55.2 99.0) gyrA[S84L] (100.00% 64.0 98.5) gyrA[S84L] (100.00% 64.0 98.5)	S
HICF0268	ERS3476505	22		R	S	S	S	S	S	S	S	S	R	-		R mecA (100.00% 60.3 99.9)	S FN	S FN	S	S	S	S	S	S	R grlA[S80F] (100.00% 53.6 99.0) grlA[S80F] (100.00% 53.6 99.0) gyrA[S84L] (100.00% 58.5 98.5) gyrA[S84L] (100.00% 58.5 98.5)	S
HICF0269	ERS3476506	NOVEL		R	R	S	S	R	S	S	S	S	S	-		R mecA (100.00% 46.1 100.0)	R erm33 (44.95% 59.2 95.7) ermC (100.00% 284.8 99.6)	S	S	R fusC (100.00% 32.6 100.0)	S	S	S	S	S	S
HICF0270	ERS3476507	22		R	R	S	S	S	S	S	S	S	R	-		R mecA (100.00% 37.2 100.0)	R erm33 (44.95% 197.9 95.7) ermC (100.00% 773.8 99.6)	S	S	S	S	S	S	S	R grlA[S80F] (100.00% 29.4 99.0) grlA[S80F] (100.00% 29.4 99.0) gyrA[S84L] (100.00% 39.7 98.5) gyrA[S84L] (100.00% 39.7 98.5)	S
HICF0271	ERS3476508	22		R	S	S	S	S	S	S	S	S	S	-		R mecA (100.00% 50.7 100.0)	S	S	S	S FN	S	S	S	S	S	S
HICF0272	ERS3476509	22		R	R	S	S	S	S	S	S	S	R	-		R mecA (100.00% 52.1 100.0)	R erm33 (44.95% 219.3 95.7) ermC (100.00% 968.9 99.6)	S	S	S FN	S	S	S	S	R grlA[S80F] (100.00% 41.0 99.0) grlA[S80F] (100.00% 41.0 99.0) gyrA[S84L] (100.00% 56.0 98.5) gyrA[S84L] (100.00% 56.0 98.5)	S
HICF0274	ERS3476510	22		R	R	S	S	R	R	-	-	-	-	-		R mecA (100.00% 58.5 99.9)	R erm33 (44.95% 175.4 95.7) ermC (100.00% 926.0 99.6)	S	S	R fusA[H457Y] (100.00% 49.9 99.7)	R aacA-AphD (100.00% 58.1 100.0)	S	S	S	R grlA[S80F] (100.00% 36.4 99.0) grlA[S80F] (100.00% 36.4 99.0) gyrA[S84L] (100.00% 57.9 98.5) gyrA[S84L] (100.00% 57.9 98.5)	R dfrB[F99Y] (100.00% 24.2 98.3)
HICF0275	ERS3476511	45		R	S	S	S	R	S	S	S	S	S	-		R mecA (100.00% 61.7 100.0)	S	S	S	R fusC (100.00% 34.4 99.2)	S	S	S	S	S	S
HICF0276	ERS3476512	59		R	R	S	S	R	S	S	R	S	R	-		R mecA (100.00% 52.5 99.9)	R msrA (99.79% 87.9 99.3)	S	S	R fusB (100.00% 75.7 100.0)	S	S FN	R ileS-2 (100.00% 116.5 99.9)	S	R grlA[S80F] (100.00% 37.4 99.1) grlA[S80F] (100.00% 37.4 99.1) gyrA[S84L] (100.00% 52.6 97.8) gyrA[S84L] (100.00% 52.6 97.8)	S
HICF0277	ERS3476513	59		R	R	S	S	R	S	S	S	S	S	-		R mecA (100.00% 54.5 99.9)	R erm33 (44.95% 144.4 95.1) ermC (100.00% 1304.2 100.0)	S FN	S	R fusA[L461K] (100.00% 49.6 99.8)	S	S	S	S	S	S
HICF0278	ERS3476514	22		R	S	S	S	R	S	S	S	S	R	-		R mecA (100.00% 58.9 100.0)	S	S	S	R fusA[P404L] (100.00% 50.7 99.7)	S	S	S	S	R grlA[S80F] (100.00% 42.1 99.0) grlA[S80F] (100.00% 42.1 99.0) gyrA[S84L] (100.00% 54.3 98.5) gyrA[S84L] (100.00% 54.3 98.5)	S
HICF0281	ERS3476515	22		R	S	S	S	S	S	S	R	S	R	-		R mecA (100.00% 44.8 100.0)	S	S	S	S	S	S	R ileS-2 (100.00% 188.2 99.9)	S	R grlA[S80F] (100.00% 33.8 99.0) grlA[S80F] (100.00% 33.8 99.0) gyrA[S84L] (100.00% 42.1 98.5) gyrA[S84L] (100.00% 42.1 98.5)	S
HICF0282	ERS3476516	45		R	S	S	S	R	S	S	S	S	S	-		R mecA (100.00% 52.5 100.0)	S	S	S	R fusC (100.00% 30.2 99.2)	S	S	S	S	S	S
HICF0283	ERS3476517	22		R	S	S	S	S	S	S	S	S	R	-		R mecA (100.00% 56.7 100.0)	S	S	S	S	S	S	S FN	S	R FP grlA[S80F] (100.00% 40.9 99.0) grlA[S80F] (100.00% 40.9 99.0) gyrA[S84L] (100.00% 55.8 98.5) gyrA[S84L] (100.00% 55.8 98.5)	S
HICF0284	ERS3476518	22		R	S	S	S	S	S	S	S	S	R	-		R mecA (100.00% 50.5 100.0)	S	S	S	S	S	S	S	S	R grlA[S80F] (100.00% 42.2 99.0) grlA[S80F] (100.00% 42.2 99.0) gyrA[S84L] (100.00% 57.4 98.5) gyrA[S84L] (100.00% 57.4 98.5)	S
HICF0285	ERS3476519	22		R	-	-	-	-	-	-	-	-	-	-		R mecA (100.00% 48.8 100.0)	R erm33 (44.95% 331.2 95.7) ermC (100.00% 1534.2 99.6)	S	S	S	S	S	S	S	R grlA[S80F] (100.00% 45.2 99.0) grlA[S80F] (100.00% 45.2 99.0) gyrA[S84L] (100.00% 50.3 98.5) gyrA[S84L] (100.00% 50.3 98.5)	S
HICF0286	ERS3476520	1		R	R	R	R	R	S	S	S	S	S	-		R mecA (100.00% 51.8 100.0)	R erm33 (44.95% 12.8 95.7) ermC (100.00% 29.0 99.5)	R tetK (100.00% 121.1 99.9)	R rpoB[S486L] (100.00% 46.7 99.3)	R FP fusA[L456F] (100.00% 45.4 99.7)	S	S	S	S	S	S
HICF0289	ERS3476521	149		R	S	S	S	R	S	S	S	S	S	-		R mecA (100.00% 58.2 100.0)	S	S	S	R fusC (100.00% 35.9 99.2)	S	S	S	S	S	S
HICF0290	ERS3476522	22		R	R	R	S	S	S	S	S	S	R	-		R mecA (100.00% 58.6 100.0)	R erm33 (44.95% 11.4 95.1) ermC (100.00% 74.2 99.5)	R tetK (100.00% 53.9 100.0) tetM (100.00% 108.3 98.3)	S	S	S	S	S	S	R grlA[S80F] (100.00% 42.8 99.0) grlA[S80F] (100.00% 42.8 99.0) gyrA[S84L] (100.00% 61.6 98.5) gyrA[S84L] (100.00% 61.6 98.5)	S
HICF0291	ERS3476523	22		R	R	R	S	R	S	S	S	S	R	-		R mecA (100.00% 54.7 100.0)	R erm33 (44.95% 207.3 95.7) ermC (100.00% 1014.2 99.6)	R tetK (100.00% 477.4 100.0)	S	R fusA[H457Q] (100.00% 46.6 99.7) fusA[L461F] (100.00% 46.6 99.7) fusA[H457Q] (100.00% 46.6 99.7)	S	S	S	S	R grlA[S80F] (100.00% 36.9 99.0) grlA[S80F] (100.00% 36.9 99.0) gyrA[S84L] (100.00% 52.1 98.5) gyrA[S84L] (100.00% 52.1 98.5)	S
HICF0292	ERS3476524	45		R	S	S	S	R	S	S	S	S	S	-		R mecA (100.00% 44.0 100.0)	S	S	S	R fusC (100.00% 28.4 99.2)	S	S	S	S	S	S
HICF0293	ERS3476525	5		R	S	S	S	S	S	S	S	S	S	-		R mecA (100.00% 55.8 100.0)	S	S	S	S	S	S	S	S	S	S
HICF0294	ERS3476526	22		R	S	S	S	S	S	S	S	S	R	-		R mecA (100.00% 48.2 100.0)	S	S	S	S	S	S	S	S	R grlA[S80F] (100.00% 36.8 99.0) grlA[S80F] (100.00% 36.8 99.0) gyrA[S84L] (100.00% 51.2 98.5) gyrA[S84L] (100.00% 51.2 98.5) gyrA[S85P] (100.00% 51.2 98.5)	S
HICF0295	ERS3476527	22		R	R	S	S	R	S	R	S	S	R	-		R mecA (100.00% 58.2 100.0)	R erm33 (44.95% 227.0 95.7) ermC (100.00% 1073.2 99.6)	S	S	R fusA[H457Y] (100.00% 55.5 99.7)	S	R catA1 (100.00% 714.5 97.7)	S	S	R grlA[S80F] (100.00% 42.3 99.0) grlA[S80F] (100.00% 42.3 99.0) gyrA[S84L] (100.00% 66.1 98.5) grlB[P451S] (100.00% 43.1 99.2) gyrA[S84L] (100.00% 66.1 98.5)	R dfrB[F99Y] (100.00% 23.5 98.3)
HICF0296	ERS3476528	105		R	R	S	S	S	S	S	R	S	R	-		R mecA (100.00% 52.1 100.0)	R ermA (100.00% 74.1 100.0) ermC (100.00% 67.1 99.6)	S	S	S	S	S	R ileS-2 (100.00% 100.4 99.8)	S	R grlA[S80Y] (100.00% 40.8 99.0) gyrA[S84L] (100.00% 54.8 98.3) grlA[S80Y] (100.00% 40.8 99.0) gyrA[S84L] (100.00% 54.8 98.3)	S
HICF0297	ERS3476529	22		R	R	R	S	R	S	S	S	S	R	-		R mecA (100.00% 56.1 100.0)	R erm33 (44.95% 215.6 95.7) ermC (100.00% 856.4 99.6)	R tetK (100.00% 571.3 100.0)	S	R fusA[H457Q] (100.00% 49.2 99.7) fusA[L461F] (100.00% 49.2 99.7) fusA[H457Q] (100.00% 49.2 99.7)	S	S	S	S	R grlA[S80F] (100.00% 42.4 99.0) grlA[S80F] (100.00% 42.4 99.0) gyrA[S84L] (100.00% 62.8 98.5) gyrA[S84L] (100.00% 62.8 98.5)	S
HICF0298	ERS3476530	22		R	S	S	S	S	S	S	S	S	R	-		R mecA (100.00% 57.1 100.0)	S	S	S	S	S	S	S	S	R grlA[S80F] (100.00% 44.2 99.0) grlA[S80F] (100.00% 44.2 99.0) gyrA[S84L] (100.00% 60.4 98.5) gyrA[S84L] (100.00% 60.4 98.5)	S
HICF0299	ERS3476531	5		R	S	S	S	S	S	S	S	S	S	-		R mecA (100.00% 51.7 100.0)	S	S	S	S	S	S	S	S	S	S
HICF0300	ERS3476532	22		R	R	R	S	S	S	S	S	S	R	-		R mecA (100.00% 48.1 99.9)	R erm33 (27.60% 22.1 96.0) ermC (100.00% 53.7 99.5)	R tetM (100.00% 63.9 97.5)	S	S	S	S	S	S	R grlA[S80F] (100.00% 36.8 99.0) grlA[S80F] (100.00% 36.8 99.0) gyrA[S84L] (100.00% 53.9 98.5) gyrA[S84L] (100.00% 53.9 98.5)	S
HICF0301	ERS3476533	22		R	S	S	S	S	S	S	S	S	R	-		R mecA (100.00% 52.7 100.0)	S	S	S	S	S	S	S	S	R grlA[S80F] (100.00% 43.7 99.0) grlA[S80F] (100.00% 43.7 99.0) gyrA[S84L] (100.00% 59.5 98.5) gyrA[S84L] (100.00% 59.5 98.5)	S
HICF0302	ERS3476534	5		R	S	S	S	S	S	S	S	S	S	-		R mecA (100.00% 59.9 100.0)	S	S	S	S	S	S	S	S	S	S
HICF0303	ERS3476535	22		R	R	S	S	S	S	S	S	S	R	-		R mecA (100.00% 49.5 100.0)	R erm33 (44.95% 272.3 95.7) ermC (100.00% 1219.6 99.6)	S	S	S	S	S	S	S	R grlA[S80F] (100.00% 34.5 99.0) grlA[S80F] (100.00% 34.5 99.0) gyrA[S84L] (100.00% 57.1 98.5) gyrA[S84L] (100.00% 57.1 98.5)	S
HICF0304	ERS3476536	88		R	S	S	S	S	S	S	S	S	S	-		R mecA (100.00% 60.3 100.0)	S	S	S	S	S	S	S	S	S	S
HICF0305	ERS3476537	22		R	R	S	S	S	S	S	S	S	R	-		R mecA (100.00% 62.4 100.0)	R erm33 (44.95% 356.2 95.7) ermC (100.00% 1426.9 99.6)	S	S	S	S	S	S	S	R grlA[S80F] (100.00% 41.6 99.0) grlA[S80F] (100.00% 41.6 99.0) gyrA[S84L] (100.00% 64.4 98.5) grlB[P451S] (100.00% 40.9 99.2) gyrA[S84L] (100.00% 64.4 98.5)	S
HICF0306	ERS3476538	22		R	R	R	S	S	S	S	R	S	R	-		R mecA (100.00% 45.4 100.0)	R erm33 (44.95% 202.7 95.7) ermC (100.00% 1017.3 99.6)	R tetK (100.00% 1708.8 100.0)	S	S	S	S	R ileS-2 (100.00% 178.4 99.9) ileS-1[V588F] (100.00% 32.3 99.0)	S	R grlA[S80F] (100.00% 31.3 99.0) grlA[S80F] (100.00% 31.3 99.0) gyrA[S84L] (100.00% 45.7 98.5) gyrA[S84L] (100.00% 45.7 98.5)	S
HICF0307	ERS3476539	22		R	R	S	S	R	R	S	S	S	R	-		R mecA (100.00% 53.7 99.8)	R erm33 (44.95% 185.1 95.7) ermC (100.00% 704.1 99.6)	S	S	R fusA[H457Y] (100.00% 53.7 99.7)	R aacA-AphD (100.00% 57.2 100.0)	S	S	S	R grlA[S80F] (100.00% 42.2 99.0) grlA[S80F] (100.00% 42.2 99.0) gyrA[S84L] (100.00% 56.2 98.5) gyrA[S84L] (100.00% 56.2 98.5)	S
HICF0308	ERS3476540	22		R	-	-	-	-	-	-	-	-	-	-		R mecA (100.00% 51.6 99.9)	S	S	S	S	S	S	S	S	R grlA[S80F] (100.00% 39.5 99.0) grlA[S80F] (100.00% 39.5 99.0) gyrA[S84L] (100.00% 56.8 98.5) gyrA[S84L] (100.00% 56.8 98.5)	S
HICF0309	ERS3476541	22		R	R	R	S	S	S	S	S	S	R	-		R mecA (100.00% 51.9 100.0)	R erm33 (44.95% 281.4 95.7) ermC (100.00% 1151.8 99.6)	R tetK (100.00% 620.7 100.0)	S	S	S	S	S	S	R grlA[S80F] (100.00% 39.3 99.0) grlA[S80F] (100.00% 39.3 99.0) gyrA[S84L] (100.00% 51.7 98.5) gyrA[S84L] (100.00% 51.7 98.5)	S
HICF0310	ERS3476542	22		R	R	S	S	S	R	S	R	S	R	-		R mecA (100.00% 50.9 100.0)	R erm33 (44.95% 259.9 95.7) ermC (100.00% 1020.7 99.6)	S	S	S	R aacA-AphD (100.00% 89.4 100.0)	S	R ileS-2 (100.00% 95.5 99.9)	S	R grlA[S80F] (100.00% 36.2 99.0) grlA[S80F] (100.00% 36.2 99.0) gyrA[S84L] (100.00% 49.6 98.5) gyrA[S84L] (100.00% 49.6 98.5)	S
HICF0311	ERS3476543	22		R	R	S	S	S	S	S	S	S	R	-		R mecA (100.00% 37.2 100.0)	R erm33 (44.95% 94.5 95.7) ermC (100.00% 482.7 99.6)	S	S	S	S	S	S	S	R grlA[S80F] (100.00% 30.6 99.0) grlA[S80F] (100.00% 30.6 99.0) gyrA[S84L] (100.00% 37.9 98.5) gyrA[S84L] (100.00% 37.9 98.5)	S
HICF0312	ERS3476544	22		R	-	-	-	-	-	-	-	-	-	-		R mecA (100.00% 48.8 100.0)	R erm33 (44.95% 210.6 95.7) ermC (100.00% 879.8 99.6)	S	S	R fusB (100.00% 42.0 100.0)	S	S	S	S	R grlA[S80F] (100.00% 36.1 99.0) grlA[S80F] (100.00% 36.1 99.0) gyrA[S84L] (100.00% 48.9 98.5) gyrA[S84L] (100.00% 48.9 98.5)	S
HICF0313	ERS3476545	2371		R	R	S	S	S	R	S	S	S	R	-		R mecA (100.00% 47.6 100.0)	R erm33 (44.95% 24.0 95.7) ermC (100.00% 103.1 99.6)	S	S	S	R aacA-AphD (100.00% 33.5 100.0)	S	S	S	R grlA[S80F] (100.00% 35.5 99.0) grlA[S80F] (100.00% 35.5 99.0) gyrA[S84L] (100.00% 46.8 98.5) gyrA[S84L] (100.00% 46.8 98.5)	S
HICF0314	ERS3476546	22		R	R	S	S	S	S	S	S	S	R	-		R mecA (100.00% 55.5 100.0)	R erm33 (44.95% 231.3 95.7) ermC (100.00% 1007.5 99.6)	S	S	S	S	S	S	S	R grlA[S80F] (100.00% 39.2 99.0) grlA[S80F] (100.00% 39.2 99.0) gyrA[S84L] (100.00% 54.8 98.5) gyrA[S84L] (100.00% 54.8 98.5)	S
HICF0315	ERS3476547	22		R	S	S	S	S	R	S	S	S	R	-		R mecA (100.00% 35.9 100.0)	S	S	S	S	R aacA-AphD (100.00% 29.2 100.0)	S	S	S	R grlA[S80F] (100.00% 28.6 99.0) grlA[S80F] (100.00% 28.6 99.0) gyrA[S84L] (100.00% 37.6 98.5) gyrA[S84L] (100.00% 37.6 98.5)	S
HICF0316	ERS3476548	22		R	S	S	S	S	S	S	S	S	R	-		R mecA (100.00% 56.8 100.0)	S	S	S	S	S	S	S	S	R grlA[S80F] (100.00% 44.2 99.0) grlA[S80F] (100.00% 44.2 99.0) gyrA[S84L] (100.00% 63.4 98.5) gyrA[S84L] (100.00% 63.4 98.5)	S
HICF0317	ERS3476549	5		R	S	S	S	S	S	S	S	S	S	-		R mecA (100.00% 56.6 100.0)	S	S	S	S	S	S	S	S	S	R dfrK (100.00% 20.0 97.4)
HICF0318	ERS3476550	22		R	R	S	S	S	S	S	S	S	R	-		R mecA (100.00% 42.6 100.0)	R erm33 (44.95% 376.1 95.7) ermC (100.00% 1529.2 99.6)	S	S	S	S	S	S	S	R grlA[S80F] (100.00% 36.0 99.0) grlA[S80F] (100.00% 36.0 99.0) gyrA[S84L] (100.00% 45.4 98.5) gyrA[S84L] (100.00% 45.4 98.5)	S
HICF0320	ERS3476551	5		R	S	S	S	S	S	-	-	-	-	-		R mecA (100.00% 55.6 100.0)	S	S	S	S	S	S	S	S	S	S
HICF0321	ERS3476552	398		R	-	-	-	-	R	S	S	S	R	R		R mecA (100.00% 38.1 100.0)	S	U tetM (88.44% 36.4 98.7)	S	S	R aacA-AphD (100.00% 33.8 99.9)	S	S	S	R grlA[S80F] (100.00% 29.0 99.4) grlA[S80F] (100.00% 29.0 99.4) gyrA[S84L] (100.00% 43.7 98.1) gyrA[S84L] (100.00% 43.7 98.1)	S
HICF0322	ERS3476553	45		R	S	S	S	R	S	S	S	S	S	-		R mecA (100.00% 56.7 100.0)	S	S	S	R fusC (100.00% 37.2 99.2)	S	S	S	S	S	S
HICF0325	ERS3476554	22		R	S	S	S	S	S	-	-	-	-	-		R mecA (100.00% 37.9 100.0)	S	S	S	S	S	S	S	S	R grlA[S80F] (100.00% 27.4 99.0) grlA[S80F] (100.00% 27.4 99.0) gyrA[S84L] (100.00% 41.1 98.5) gyrA[S84L] (100.00% 41.1 98.5)	S
HICF0326	ERS3476555	8		R	R	S	S	S	S	-	-	-	-	-		R mecA (100.00% 51.8 100.0)	R msrA (99.79% 109.2 100.0)	S	S	S	S	S	S	S	R grlA[S80Y] (100.00% 44.4 99.1) gyrA[S84L] (100.00% 54.7 98.3) grlA[S80Y] (100.00% 44.4 99.1) gyrA[S84L] (100.00% 54.7 98.3)	S
HICF0327	ERS3476556	45		R	S	S	S	R	S	S	S	S	S	-		R mecA (100.00% 107.7 100.0)	S	S	S	R fusC (100.00% 68.8 99.2)	S	S	S	S	S	S
HICF0328	ERS3476557	5		R	S	S	S	S	S	S	S	S	S	-		R mecA (100.00% 63.4 100.0)	S	S	S	S	S	S	S	S	S	S
HICF0329	ERS3476558	22		R	-	-	-	-	-	-	-	-	-	-		R mecA (100.00% 84.9 100.0)	R erm33 (44.95% 581.9 95.7) ermC (100.00% 2442.9 99.6)	S	S	S	S	S	S	S	R grlA[S80F] (100.00% 59.9 99.0) grlA[S80F] (100.00% 59.9 99.0) gyrA[S84L] (100.00% 79.8 98.5) gyrA[S84L] (100.00% 79.8 98.5)	S
HICF0330	ERS3476559	1		R	S	S	S	R	S	S	S	S	S	-		R mecA (100.00% 55.5 100.0)	S	S	S	R fusC (100.00% 43.5 100.0)	S	S	S	S	S	S
HICF0331	ERS3476560	45		R	-	-	-	-	-	-	-	-	-	-		R mecA (100.00% 50.2 100.0)	S	S	S	R fusC (100.00% 36.9 99.2)	S	S	S	S	S	S
HICF0332	ERS3476561	22		R	R	S	S	S	S	S	S	S	R	-		R mecA (100.00% 34.1 100.0)	R erm33 (44.95% 217.5 95.7) ermC (100.00% 882.3 99.6)	S	S	S	S	S	S	S	R grlA[S80F] (100.00% 24.6 99.0) grlA[S80F] (100.00% 24.6 99.0) gyrA[S84L] (100.00% 35.2 98.5) gyrA[S84L] (100.00% 35.2 98.5)	S
HICF0333	ERS3476562	59		R	-	-	-	-	-	-	-	-	-	-		R mecA (100.00% 51.0 99.9)	S	S	S	S	S	S	S	S	R grlA[S80F] (100.00% 43.5 99.1) grlA[S80F] (100.00% 43.5 99.1) gyrA[S84L] (100.00% 51.8 97.8) gyrA[S84L] (100.00% 51.8 97.8)	S
HICF0334	ERS3476563	8		R	R	S	S	S	S	S	S	S	S	-		R mecA (100.00% 43.8 100.0)	R msrA (99.79% 135.7 100.0)	S	S	S	S	S	S	S	S	S
HICF0336	ERS3476564	22		R	R	S	S	S	S	S	S	S	R	-		R mecA (100.00% 54.9 100.0)	R erm33 (44.95% 122.2 95.7) ermC (100.00% 609.0 99.6)	S	S	S	S	S	S	S	R grlA[S80F] (100.00% 34.6 99.0) grlA[S80F] (100.00% 34.6 99.0) gyrA[S84L] (100.00% 56.7 98.5) gyrA[S84L] (100.00% 56.7 98.5)	S
HICF0337	ERS3476565	22		R	S	S	S	S	S	S	S	S	R	-		R mecA (100.00% 94.8 100.0)	S	S	S	S	S	S	S	S	R grlA[S80F] (100.00% 64.1 99.0) grlA[S80F] (100.00% 64.1 99.0) gyrA[S84L] (100.00% 90.5 98.5) grlB[P451S] (100.00% 61.6 99.2) gyrA[S84L] (100.00% 90.5 98.5)	R dfrB[F99Y] (100.00% 42.6 98.3)
HICF0338	ERS3476566	22		R	-	-	-	-	-	-	-	-	-	-		R mecA (100.00% 101.5 100.0)	R erm33 (44.95% 276.3 95.7) ermC (100.00% 1016.9 99.6)	S	S	S	S	S	S	S	R grlA[S80F] (100.00% 77.8 99.0) grlA[S80F] (100.00% 77.8 99.0) gyrA[S84L] (100.00% 98.4 98.5) gyrA[S84L] (100.00% 98.4 98.5)	S
HICF0339	ERS3476580	22		R	S	S	S	S	S	S	S	S	R	-		R mecA (100.00% 100.7 100.0)	S	S	S	S	S	S	S	S FN	R grlA[S80F] (100.00% 91.6 99.0) grlA[S80F] (100.00% 91.6 99.0) gyrA[S84L] (100.00% 109.3 98.5) gyrA[S84L] (100.00% 109.3 98.5)	S
HICF0340	ERS3476581	45		R	S	S	S	R	S	S	S	S	S	-		R mecA (100.00% 85.7 100.0)	S	S	S	R fusC (100.00% 55.7 99.2)	S	S	S	S	S	S
HICF0341	ERS3476582	22		R	R	S	S	S	S	S	S	S	R	-		R mecA (100.00% 84.1 100.0)	R erm33 (44.95% 382.3 95.7) ermC (100.00% 1216.2 99.6)	S	S	S	S	S	S	S	R grlA[S80F] (100.00% 72.2 99.0) grlA[S80F] (100.00% 72.2 99.0) gyrA[S84L] (100.00% 79.9 98.5) grlB[P451S] (100.00% 68.5 99.2) gyrA[S84L] (100.00% 79.9 98.5)	R dfrB[F99Y] (100.00% 48.7 98.3)
HICF0343	ERS3476583	59		R	R	S	S	R	S	S	S	S	S	-		R mecA (100.00% 57.3 99.9)	R FP erm33 (44.95% 119.1 95.1) ermC (100.00% 967.4 100.0)	S	S	R fusA[L461K] (100.00% 52.8 99.8)	S	S	S	S	S FN	S
HICF0344	ERS3476584	22		R	-	-	-	-	-	-	-	-	-	-		R mecA (100.00% 107.3 100.0)	S	S	S	S	S	S	S	S	R grlA[S80F] (100.00% 94.7 99.0) grlA[S80F] (100.00% 94.7 99.0) gyrA[S84L] (100.00% 109.3 98.5) gyrA[S84L] (100.00% 109.3 98.5)	S
HICF0345	ERS3476585	59		R	R	S	S	R	S	S	R	S	R	-		R mecA (100.00% 36.7 99.9)	R msrA (99.79% 63.7 99.3)	S	S	R fusB (100.00% 50.7 100.0)	S	S	R ileS-2 (100.00% 78.0 99.9)	S	R grlA[S80F] (100.00% 35.0 99.1) grlA[S80F] (100.00% 35.0 99.1) gyrA[S84L] (100.00% 35.6 97.8) gyrA[S84L] (100.00% 35.6 97.8)	S
HICF0347	ERS3476586	149		R	S	S	S	R	S	S	S	S	S	-		R mecA (100.00% 44.6 100.0)	S	S	S	R fusC (100.00% 28.9 99.2)	S	S	S	S	S	S
HICF0349	ERS3476567	22		R	R	R	S	S	S	S	S	S	R	-		R mecA (100.00% 114.9 99.9)	R erm33 (44.95% 21.6 95.1) ermC (100.00% 93.0 99.5)	R tetM (91.41% 134.3 98.2)	S	S	S	S	S	S	R grlA[S80F] (100.00% 105.6 99.0) grlA[S80F] (100.00% 105.6 99.0) gyrA[S84L] (100.00% 105.0 98.5) gyrA[S84L] (100.00% 105.0 98.5)	S
HICF0351	ERS3476568	338		R	R	R	S	S	S	-	-	-	-	-		R mecA (100.00% 65.1 99.8)	R ermB (100.00% 53.0 100.0)	R tetK (100.00% 102.4 100.0)	S	S	S	S	S	S	S	S
HICF0352	ERS3476569	36		R	R	S	S	S	S	S	S	S	R	-		R mecA (100.00% 76.9 100.0)	R ermA (100.00% 196.9 100.0)	S	S	S	S	S	S	S	R grlA[S80F] (100.00% 74.8 99.9) grlA[S80F] (100.00% 74.8 99.9) gyrA[S84L] (100.00% 64.9 96.8) gyrA[S84L] (100.00% 64.9 96.8)	S
HICF0353	ERS3476570	3305		R	S	S	S	S	S	S	S	S	R	-		R mecA (100.00% 91.0 99.9)	S	S	S	S	S	S	S	S	R grlA[S80F] (100.00% 85.3 99.1) grlA[S80F] (100.00% 85.3 99.1) gyrA[S84L] (100.00% 92.0 97.8) gyrA[S84L] (100.00% 92.0 97.8)	S
HICF0354	ERS3476571	1		R	R	R	S	S	S	S	S	S	S	-		R mecA (100.00% 83.6 100.0)	R erm33 (44.95% 24.1 95.7) ermC (100.00% 58.5 99.5)	R tetK (100.00% 78.2 99.8)	S	S	S	S	S	S	S	S
HICF0355	ERS3476572	22		R	R	S	S	S	S	S	S	S	R	-		R mecA (100.00% 65.6 100.0)	R erm33 (44.95% 694.4 95.7) ermC (100.00% 1988.8 99.6)	S	S	S	S	S	S	S	R grlA[S80F] (100.00% 67.1 99.0) grlA[S80F] (100.00% 67.1 99.0) gyrA[S84L] (100.00% 66.6 98.5) gyrA[S84L] (100.00% 66.6 98.5)	S
HICF0356	ERS3476573	59		R	R	S	S	R	S	S	S	S	S	-		R mecA (100.00% 57.2 99.9)	R erm33 (44.95% 121.1 95.1) ermC (100.00% 1048.8 100.0)	S	S	R fusA[L461K] (100.00% 54.5 99.8)	S	S	S	S	S	S
HICF0357	ERS3476574	59		R	S	S	S	R	S	S	I	S	S	-		R mecA (100.00% 63.9 99.9)	S	S	S	R fusA[L461K] (100.00% 57.5 99.8)	S	S	R ileS-1[V631F] (100.00% 52.1 99.2)	S	S	S
HICF0358	ERS3476575	8		R	R	S	S	S	S	-	-	-	-	-		R mecA (100.00% 94.0 99.9)	R ermA (100.00% 64.7 100.0)	S	S	S	S	S	S	S	S	S
HICF0361	ERS3476576	22		R	R	S	S	S	S	S	S	S	R	-		R mecA (100.00% 78.7 100.0)	R erm33 (44.95% 407.6 95.7) ermC (100.00% 1389.9 99.6)	S	S	S	S	S	S	S	R grlA[S80F] (100.00% 66.4 99.0) grlA[S80F] (100.00% 66.4 99.0) gyrA[S84L] (100.00% 73.3 98.5) gyrA[S84L] (100.00% 73.3 98.5)	S
HICF0362	ERS3476577	45		R	S	S	S	R	S	S	S	S	S	-		R mecA (100.00% 113.6 100.0)	S	S	S	R fusC (100.00% 70.6 99.2)	S	S	S	S	S	S
HICF0363	ERS3476578	59		R	-	-	-	-	-	-	-	-	-	-		R mecA (100.00% 70.6 99.9)	R erm33 (44.95% 116.3 95.1) ermC (100.00% 1019.1 100.0)	S	S	R fusA[L461K] (100.00% 66.9 99.8)	S	S	S	S	S	S
HICF0364	ERS3476579	30		R	S	S	S	S	S	S	S	S	S	-		R mecA (100.00% 69.0 100.0)	S	S	S	S	S	S	S	S	S	S
HICF0365	ERS3476587	22		R	R	S	S	S	S	S	S	S	R	-		R mecA (100.00% 87.0 100.0)	R erm33 (44.95% 758.7 95.7) ermC (100.00% 2172.4 99.6)	S	S	S	S	S	S	S	R grlA[S80F] (100.00% 80.1 99.0) grlA[S80F] (100.00% 80.1 99.0) gyrA[S84L] (100.00% 87.6 98.5) gyrA[S84L] (100.00% 87.6 98.5)	S
HICF0366	ERS3476588	8		R	R	R	S	R	S	S	S	S	R	-		R mecA (100.00% 41.5 100.0)	R ermA (100.00% 69.5 99.9)	R tetM (99.90% 37.9 97.7)	S	R fusC (100.00% 31.0 99.2) fusA[L461K] (100.00% 43.9 99.7)	S	S	R ileS-1[V588F] (100.00% 37.0 99.1)	S	R grlA[E84K] (100.00% 34.8 99.1) gyrA[S84L] (100.00% 45.3 98.3)	R dfrB[F99Y] (100.00% 26.6 99.6)
HICF0367	ERS3476589	22		R	-	-	-	-	-	-	-	-	-	-		R mecA (100.00% 82.3 100.0)	S	S	S	S	S	S	S	S	R grlA[S80F] (100.00% 53.5 99.0) grlA[S80F] (100.00% 53.5 99.0) gyrA[S84L] (100.00% 71.0 98.5) gyrA[S84L] (100.00% 71.0 98.5)	S
HICF0368	ERS3476590	72		R	R	S	S	S	S	S	S	S	S	-		R mecA (100.00% 74.0 100.0)	R erm33 (44.95% 275.1 95.7) ermC (100.00% 1173.4 99.6)	S	S	S	S	S	S	S	S	S
HICF0369	ERS3476591	149		R	-	-	-	-	-	-	-	-	-	-		R mecA (100.00% 65.1 100.0)	S	S	S	R fusC (100.00% 40.6 99.2)	S	S	S	S	S	S
HICF0370	ERS3476592	22		R	S	S	S	S	S	S	S	S	R	-		R mecA (100.00% 59.6 100.0)	S	S	S	S	S	S	S	S	R grlA[S80F] (100.00% 49.9 99.0) grlA[S80F] (100.00% 49.9 99.0) gyrA[S84L] (100.00% 64.5 98.5) gyrA[S84L] (100.00% 64.5 98.5)	S
HICF0371	ERS3476593	5		R	S	S	S	R	S	S	S	S	S	-		R mecA (100.00% 49.5 100.0)	S	S	S	R fusC (100.00% 32.3 100.0)	S	S	S	S	S	S
HICF0372	ERS3476594	22		R	-	-	-	-	S	S	S	S	R	R		R mecA (100.00% 93.2 100.0)	R erm33 (44.95% 196.9 95.7) ermC (100.00% 784.1 99.6)	S	S	S	S	S	S	S	R grlA[S80F] (100.00% 67.0 99.0) grlA[S80F] (100.00% 67.0 99.0) gyrA[S84L] (100.00% 99.7 98.5) gyrA[S84L] (100.00% 99.7 98.5)	S
HICF0373	ERS3476595	22		R	R	R	S	R	S	S	S	S	R	-		R mecA (100.00% 75.4 100.0)	R erm33 (44.95% 248.4 95.7) ermC (100.00% 971.8 99.6)	R tetK (100.00% 650.9 100.0)	S	R fusA[H457Q] (100.00% 71.7 99.7) fusA[L461F] (100.00% 71.7 99.7) fusA[H457Q] (100.00% 71.7 99.7)	S	S	S	S	R grlA[S80F] (100.00% 63.8 99.0) grlA[S80F] (100.00% 63.8 99.0) gyrA[S84L] (100.00% 78.9 98.5) gyrA[S84L] (100.00% 78.9 98.5)	S
HICF0375	ERS3476596	1		R	R	R	S	S	S	S	S	S	S	-		R mecA (100.00% 54.6 100.0)	R erm33 (44.95% 17.3 95.7) ermC (100.00% 44.8 99.5)	R tetK (100.00% 45.7 99.9)	S	S	S	S	S	S	S	S
HICF0376	ERS3476597	5		R	R	S	S	S	S	S	S	S	R	-		R mecA (100.00% 75.2 100.0)	R ermA (100.00% 44.9 99.9)	S	S	S	S	S	S	S	R grlA[S80F] (100.00% 59.2 99.1)	S
HICF0378	ERS3476598	36		R	R	S	S	S	R	S	R	S	R	-		R mecA (100.00% 61.5 100.0)	R ermA (100.00% 86.2 100.0)	S	S	S	R aacA-AphD (100.00% 120.8 100.0)	S	R ileS-2 (100.00% 124.5 99.8)	S	R grlA[S80F] (100.00% 49.9 100.0) grlA[S80F] (100.00% 49.9 100.0) gyrA[S84L] (100.00% 56.6 96.8) gyrA[S84L] (100.00% 56.6 96.8)	R dfrB[F99Y] (100.00% 31.6 99.0)
HICF0379	ERS3476599	59		R	-	-	-	-	-	-	-	-	-	-		R mecA (100.00% 68.1 99.8)	S	S	S	S	S	S	S	S	R grlA[S80F] (100.00% 51.3 99.1) grlA[S80F] (100.00% 51.3 99.1) gyrA[S84L] (100.00% 59.3 97.8) gyrA[S84L] (100.00% 59.3 97.8)	S
HICF0380	ERS3476600	8		R	R	S	S	S	S	S	S	S	S	-		R mecA (100.00% 57.9 100.0)	R msrA (99.79% 136.3 100.0)	S	S	S	S	S	S	S	S	S
HICF0381	ERS3476601	80		R	S	R	S	R	S	S	S	S	S	-		R mecA (100.00% 76.0 100.0)	S	R tetK (100.00% 127.6 100.0)	S	R fusB (100.00% 108.8 100.0)	S	S	S	S	S	S
HICF0382	ERS3476602	22		R	S	S	S	S	S	S	S	S	R	-		R mecA (100.00% 76.4 100.0)	S	S	S	S	S	S	S	S	R grlA[S80F] (100.00% 58.2 99.0) grlA[S80F] (100.00% 58.2 99.0) gyrA[S84L] (100.00% 75.0 98.5) gyrA[S84L] (100.00% 75.0 98.5)	S
HICF0383	ERS3476603	45		R	R	S	S	R	S	S	S	S	S	-		R mecA (100.00% 70.4 100.0)	R erm33 (44.95% 173.3 95.1) ermC (100.00% 1697.1 100.0)	S	S	R fusC (100.00% 51.2 99.2)	S	S	S	S	S	S
HICF0385	ERS3476604	97		R	S	S	S	S	S	S	S	S	S	-		R mecA (100.00% 65.0 100.0)	S	S	S	S	S	S	S	S	S	S
HICF0386	ERS3476605	45		R	-	-	-	-	-	-	-	-	-	-		R mecA (100.00% 76.8 100.0)	S	S	S	S	S	S	S	S	S	S
HICF0387	ERS3476606	5		R	R	S	S	S	S	S	S	S	R	-		R mecA (100.00% 75.7 100.0)	R ermA (100.00% 43.8 99.9)	S	S	S	S	S	S	S	R grlA[S80F] (100.00% 52.8 99.1)	S
HICF0389	ERS3476608	59		R	S	S	S	R	S	S	S	S	R	-		R mecA (100.00% 47.2 99.9)	S	S	S	R fusB (100.00% 26.6 100.0)	S	S	S	S	R grlA[S80F] (100.00% 29.9 99.1) grlA[S80F] (100.00% 29.9 99.1) gyrA[S84L] (100.00% 44.3 97.8) gyrA[S84L] (100.00% 44.3 97.8)	S
HICF0390	ERS3476609	97		R	S	S	S	S	S	S	S	S	S	-		R mecA (100.00% 46.6 100.0)	S	S	S	S	S	S	S	S	S	S
HICF0391	ERS3476610	6		R	S	S	S	S	S	S	S	S	S	-		R mecA (100.00% 65.4 100.0)	S	S	S	S	S	S	S	S	S	S
HICF0393	ERS3476611	22		R	-	-	-	-	-	-	-	-	-	-		R mecA (100.00% 63.2 99.9)	S	S	S	S	S	S	S	S	R grlA[S80F] (100.00% 44.7 99.0) grlA[S80F] (100.00% 44.7 99.0) gyrA[S84L] (100.00% 62.1 98.5) gyrA[S84L] (100.00% 62.1 98.5)	S
HICF0395	ERS3476612	5		R	-	-	-	-	-	-	-	-	-	-		R mecA (100.00% 55.6 99.9)	R erm33 (44.95% 266.5 95.7) ermC (100.00% 1215.1 99.6)	S	S	R fusC (100.00% 39.7 99.8)	S	S	S	S	R grlA[S80F] (100.00% 45.4 99.1) grlA[S80F] (100.00% 45.4 99.1) gyrA[S84L] (100.00% 55.2 98.3) gyrA[S84L] (100.00% 55.2 98.3)	R dfrG (100.00% 33.2 100.0)
HICF0396	ERS3476613	8		R	S	S	S	S	S	S	S	S	S	-		R mecA (100.00% 61.4 100.0)	S	S	S	S	S	S	S	S	S	R dfrG (100.00% 39.2 100.0)
HICF0397	ERS3476614	22		R	R	S	S	S	S	S	S	S	R	-		R mecA (100.00% 57.3 100.0)	R erm33 (44.95% 209.9 95.7) ermC (100.00% 847.0 99.6)	S	S	S	S	S	S	S	R grlA[S80F] (100.00% 41.9 99.0) grlA[S80F] (100.00% 41.9 99.0) gyrA[S84L] (100.00% 55.2 98.5) gyrA[S84L] (100.00% 55.2 98.5)	S
HICF0398	ERS3476615	149		R	S	S	S	R	S	S	S	S	S	-		R mecA (100.00% 29.5 100.0)	S	S	S	R FP fusC (100.00% 22.7 99.2)	S	S	S	S	S	S
HICF0399	ERS3476616	5		R	S	S	S	R	S	S	S	S	R	-		R mecA (100.00% 57.9 99.9)	S	S	S	R fusC (100.00% 38.5 99.8)	S	S	S	S	R grlA[S80F] (100.00% 47.8 99.1) grlA[S80F] (100.00% 47.8 99.1) gyrA[S84L] (100.00% 56.2 98.3) gyrA[S84L] (100.00% 56.2 98.3)	R dfrG (100.00% 30.5 100.0)
HICF0401	ERS3476617	59		R	R	S	S	R	S	S	S	S	R	-		R mecA (100.00% 54.0 99.9)	R msrA (99.79% 99.5 99.3)	S	S	R fusB (100.00% 86.3 100.0)	S	S	R ileS-2 (100.00% 139.4 99.8)	S	R grlA[S80F] (100.00% 43.5 99.1) grlA[S80F] (100.00% 43.5 99.1) gyrA[S84L] (100.00% 50.2 97.8) gyrA[S84L] (100.00% 50.2 97.8)	S
HICF0403	ERS3476619	152		R	S	R	S	S	S	S	S	S	S	-		R mecA (100.00% 56.8 99.9)	S	R tetK (100.00% 52.5 100.0)	S	S	S	S	S	S	S	R dfrG (100.00% 38.8 100.0)
HICF0406	ERS3476620	22		R	R	S	S	S	S	S	S	S	R	-		R mecA (100.00% 40.3 100.0)	R erm33 (44.95% 217.3 95.7) ermC (100.00% 816.9 99.6)	S	S	S	S	S	S	S	R grlA[S80F] (100.00% 35.6 99.0) grlA[S80F] (100.00% 35.6 99.0) gyrA[S84L] (100.00% 43.4 98.5) gyrA[S84L] (100.00% 43.4 98.5)	S
HICF0408	ERS3476621	59		R	S	S	S	S	S	S	S	S	R	-		R mecA (100.00% 48.7 99.9)	S	S	S	S	S	S	S	S	R grlA[S80F] (100.00% 41.3 99.1) grlA[S80F] (100.00% 41.3 99.1) gyrA[S84L] (100.00% 46.3 97.8) gyrA[S84L] (100.00% 46.3 97.8)	S
HICF0409	ERS3476622	6		R	S	S	S	S	S	S	S	S	S	-		R mecA (100.00% 54.8 100.0)	S	S	S	S	S	S	S	S	S	S
HICF0410	ERS3476623	45		R	-	-	-	-	-	-	-	-	-	-		R mecA (100.00% 56.3 100.0)	S	S	S	S	S	S	S	S	S	S
HICF0411	ERS3476624	1		R	S	S	S	R	S	S	S	S	S	-		R mecA (100.00% 64.7 100.0)	S	S	S	R fusC (100.00% 42.9 100.0)	S	S	S	S	S	S
HICF0413	ERS3476625	59		R	R	S	S	R	S	S	S	S	R	-		R mecA (100.00% 59.7 99.9)	R erm33 (44.95% 25.3 95.1) ermC (100.00% 227.9 100.0)	S	S	R fusA[L461K] (100.00% 56.6 99.8)	S	S	S	S	S	S
HICF0414	ERS3476626	22		R	R	S	S	S	R	S	S	S	R	-		R mecA (100.00% 64.7 100.0)	R erm33 (44.95% 209.5 95.7) ermC (100.00% 869.7 99.6)	S	S	S	R aacA-AphD (100.00% 51.7 100.0)	S	S	S	R grlA[S80F] (100.00% 48.9 99.0) grlA[S80F] (100.00% 48.9 99.0) gyrA[S84L] (100.00% 63.1 98.5) gyrA[S84L] (100.00% 63.1 98.5)	S
HICF0415	ERS3476627	22		R	S	S	S	S	S	S	S	S	S	-		R mecA (100.00% 48.3 100.0)	S	S	S	S	S	S	S	S	S	S
HICF0416	ERS3476628	22		R	-	-	-	-	-	-	-	-	-	-		R mecA (100.00% 53.6 100.0)	R erm33 (44.95% 298.7 95.7) ermC (100.00% 1270.0 99.6)	S	S	S	S	S	S	S	R grlA[S80F] (100.00% 41.1 99.0) grlA[S80F] (100.00% 41.1 99.0) gyrA[S84L] (100.00% 51.6 98.5) gyrA[S84L] (100.00% 51.6 98.5)	S
HICF0417	ERS3476629	59		R	R	S	S	R	S	S	S	S	S	-		R mecA (100.00% 72.1 99.9)	R erm33 (44.95% 177.2 95.1) ermC (100.00% 1507.0 100.0)	S	S	R fusA[L461K] (100.00% 64.1 99.8)	S	S	S	S	S	S
HICF0418	ERS3476630	22		R	R	R	S	R	S	S	S	S	R	-		R mecA (100.00% 58.3 100.0)	R erm33 (44.95% 198.9 95.7) ermC (100.00% 781.6 99.6)	R tetK (100.00% 535.4 100.0)	S	R FP fusA[H457Q] (100.00% 51.8 99.7) fusA[L461F] (100.00% 51.8 99.7) fusA[H457Q] (100.00% 51.8 99.7)	S	S	S	S	R FP grlA[S80F] (100.00% 42.0 99.0) grlA[S80F] (100.00% 42.0 99.0) gyrA[S84L] (100.00% 52.0 98.5) gyrA[S84L] (100.00% 52.0 98.5)	S
HICF0419	ERS3476631	22		R	-	-	-	-	-	-	-	-	-	-		R mecA (100.00% 63.5 100.0)	S	S	S	S	S	S	S	S	S	S
HICF0420	ERS3476632	59		R	-	-	-	-	-	-	-	-	-	-		R mecA (100.00% 37.5 99.9)	R erm33 (44.95% 150.3 95.1) ermC (100.00% 1446.5 100.0)	S	S	R fusA[L461K] (100.00% 42.4 99.8)	S	S	S	S	S	S
HICF0421	ERS3476633	72		R	S	S	S	S	S	S	S	S	S	-		R mecA (100.00% 52.8 100.0)	S	S	S	S	S	S	S	S	S	S
HICF0423	ERS3476635	72		R	S	R	S	R	S	S	S	S	S	-		R mecA (100.00% 38.4 99.9)	S	R tetK (100.00% 39.0 100.0)	S	R fusC (100.00% 24.1 99.8)	S	S	S	S	S	S
HICF0424	ERS3476636	45		R	S	S	S	R	S	S	S	S	S	-		R mecA (100.00% 41.6 100.0)	S	S	S	R fusC (100.00% 29.8 99.2)	S	S	S	S	S	S
HICF0426	ERS3476637	105		R	R	S	S	R	S	S	S	S	R	-		R mecA (100.00% 51.4 100.0)	R ermA (100.00% 78.8 100.0)	S	S	R fusA[L461F] (100.00% 50.4 99.7)	S	S	S	S	R grlA[S80Y] (100.00% 48.2 99.0) gyrA[S84L] (100.00% 53.9 98.3) grlA[S80Y] (100.00% 48.2 99.0) gyrA[S84L] (100.00% 53.9 98.3)	S
HICF0427	ERS3476638	88		R	S	S	S	S	S	S	S	S	R	-		R mecA (100.00% 61.4 100.0)	S	S	S	S FN	S	S	S	S	R grlA[S80F] (100.00% 52.8 98.9)	S
HICF0428	ERS3476639	22		R	S	S	S	S	S	S	S	S	R	-		R mecA (100.00% 48.8 100.0)	S	S	S	S	S	S	S	S	R grlA[S80F] (100.00% 44.9 99.0) grlA[S80F] (100.00% 44.9 99.0) gyrA[S84L] (100.00% 45.1 98.5) gyrA[S84L] (100.00% 45.1 98.5)	S
HICF0429	ERS3476640	398		R	S	R	S	S	S	S	S	S	R	-		R mecA (100.00% 57.0 99.9)	S	R tetK (100.00% 47.6 99.9) tetM (98.91% 48.4 97.6)	S	S FN	S	S	S	S	R grlA[S80Y] (100.00% 48.3 99.4)	S
HICF0430	ERS3476641	149		R	S	S	S	R	S	S	S	S	S	-		R mecA (100.00% 59.8 100.0)	S	S	S	R fusC (100.00% 35.8 99.2)	S	S	S	S	S FN	S
HICF0431	ERS3476642	22		R	-	-	-	-	-	-	-	-	-	-		R mecA (100.00% 48.1 100.0)	S	S	S	S	S	S	S	S	S	S
HICF0433	ERS3476643	8		R	R	S	S	S	S	S	S	S	R	-		R mecA (100.00% 67.8 100.0)	R msrA (99.79% 202.2 100.0)	S	S	S	S	S	S	S	R grlA[S80Y] (100.00% 61.0 99.1) gyrA[S84L] (100.00% 73.6 98.3) grlA[S80Y] (100.00% 61.0 99.1) grlB[D432V] (100.00% 59.2 99.7) gyrA[S84L] (100.00% 73.6 98.3)	S
HICF0434	ERS3476644	45		R	S	S	S	R	S	S	S	S	S	-		R mecA (100.00% 56.2 100.0)	S	S	S	R fusC (100.00% 34.6 99.2)	S	S	S	S	S	S
HICF0435	ERS3476645	105		R	R	S	S	S	S	S	S	S	R	-		R mecA (100.00% 59.2 100.0)	R ermA (100.00% 92.3 100.0)	S	S	S	S	S	S	S	R grlA[S80Y] (100.00% 49.0 99.0) gyrA[S84L] (100.00% 50.0 98.3) grlA[S80Y] (100.00% 49.0 99.0) gyrA[S84L] (100.00% 50.0 98.3)	S
HICF0436	ERS3476646	22		R	S	S	S	S	S	S	S	S	R	-		R mecA (100.00% 39.1 100.0)	S	S	S	S	S	S	S	S	R grlA[S80F] (100.00% 37.1 99.0) grlA[S80F] (100.00% 37.1 99.0) gyrA[S84L] (100.00% 43.3 98.5) gyrA[S84L] (100.00% 43.3 98.5)	S
HICF0439	ERS3476647	6		R	S	S	S	S	S	S	S	S	S	-		R mecA (100.00% 55.6 100.0)	S	S	S	S	S	S	S	S	S	S
HICF0440	ERS3476648	22		R	S	S	S	S	S	S	S	S	R	-		R mecA (100.00% 65.5 100.0)	S	S	S	S	S	S	S	S	R grlA[S80F] (100.00% 61.1 99.0) grlA[S80F] (100.00% 61.1 99.0) gyrA[S84L] (100.00% 66.1 98.5) gyrA[S84L] (100.00% 66.1 98.5)	S
HICF0441	ERS3476649	121		R	R	S	R	S	R	S	S	S	R	-		R mecA (100.00% 53.3 99.9)	S	S	R rpoB[S464P] (100.00% 57.6 99.7)	S	R aacA-AphD (100.00% 56.7 100.0)	S	S	S	S	S
HICF0442	ERS3476650	22		R	R	S	S	S	S	S	S	S	R	-		R mecA (100.00% 37.5 100.0)	R erm33 (44.95% 191.2 95.7) ermC (100.00% 814.6 99.6)	S	S	S	S	S	S	S	R grlA[S80F] (100.00% 37.3 99.0) grlA[S80F] (100.00% 37.3 99.0) gyrA[S84L] (100.00% 41.9 98.5) gyrA[S84L] (100.00% 41.9 98.5)	S
HICF0443	ERS3476651	22		R	R	R	S	S	S	S	S	S	R	-		R mecA (100.00% 53.2 100.0)	R erm33 (44.95% 373.6 95.7) ermC (100.00% 1541.8 99.6)	R tetK (100.00% 1549.3 99.6)	S	S	S	S	S	S	R grlA[S80F] (100.00% 47.8 99.0) grlA[S80F] (100.00% 47.8 99.0) gyrA[S84L] (100.00% 56.8 98.5) gyrA[S84L] (100.00% 56.8 98.5)	S
HICF0444	ERS3476652	22		R	R	R	S	R	S	-	-	-	-	-		R mecA (100.00% 62.7 100.0)	R erm33 (44.95% 405.8 95.7) ermC (100.00% 1592.9 99.6)	R tetK (100.00% 869.3 100.0)	S	R fusA[H457Q] (100.00% 61.2 99.7) fusA[L461F] (100.00% 61.2 99.7) fusA[H457Q] (100.00% 61.2 99.7)	S	S	S	S	R grlA[S80F] (100.00% 57.9 99.0) grlA[S80F] (100.00% 57.9 99.0) gyrA[S84L] (100.00% 65.2 98.5) gyrA[S84L] (100.00% 65.2 98.5)	S
HICF0446	ERS3476653	22		R	S	S	S	S	S	S	S	S	R	-		R mecA (100.00% 61.9 100.0)	S	S	S	S	S	S	S	S	R grlA[S80F] (100.00% 59.3 99.0) grlA[S80F] (100.00% 59.3 99.0) gyrA[S84L] (100.00% 66.7 98.5) gyrA[S84L] (100.00% 66.7 98.5)	S
HICF0448	ERS3476654	45		R	S	S	S	R	S	S	S	S	S	-		R mecA (100.00% 61.8 100.0)	S	S	S	R fusC (100.00% 40.4 99.2)	S	S	S	S	S	S
HICF0449	ERS3476655	22		R	S	S	S	S	S	S	S	S	S	-		R mecA (100.00% 64.5 100.0)	S	S	S	S FN	S	S	S	S FN	S	S
HICF0450	ERS3476656	1535		R	S	R	S	R	R	S	S	S	S	-		R mecA (100.00% 47.6 99.9)	S	R tetK (100.00% 162.2 100.0)	S	R fusC (100.00% 41.3 99.8)	R aacA-AphD (100.00% 98.9 100.0)	S	S	S	S	S
HICF0451	ERS3476657	22		R	R	S	S	R	R	S	S	S	R	-		R mecA (100.00% 52.7 99.9)	R erm33 (44.95% 197.0 95.7) ermC (100.00% 805.3 99.6)	S	S	R fusA[V90I] (100.00% 55.2 99.8) fusA[V90I] (100.00% 55.2 99.8)	R aacA-AphD (100.00% 59.6 100.0)	S	S	S	R grlA[S80F] (100.00% 46.0 99.0) grlA[S80F] (100.00% 46.0 99.0) gyrA[S84L] (100.00% 50.3 98.5) gyrA[S84L] (100.00% 50.3 98.5)	S
HICF0452	ERS3476658	22		R	-	-	-	-	-	-	-	-	-	-		R mecA (100.00% 38.6 100.0)	R erm33 (44.95% 230.0 95.7) ermC (100.00% 1018.1 99.6)	S	S	S	S	S	S	S	R grlA[S80F] (100.00% 37.2 99.0) grlA[S80F] (100.00% 37.2 99.0) gyrA[S84L] (100.00% 39.9 98.5) gyrA[S84L] (100.00% 39.9 98.5)	S
HICF0455	ERS3476660	22		R	S	S	S	S	S	S	S	S	R	-		R mecA (100.00% 99.2 100.0)	S	S	S	S	S	S	S	S	R grlA[S80F] (100.00% 94.6 99.0) grlA[S80F] (100.00% 94.6 99.0) gyrA[S84L] (100.00% 98.2 98.5) gyrA[S84L] (100.00% 98.2 98.5)	S
HICF0456	ERS3476661	1649		R	S	S	S	S	S	S	S	S	S	-		R mecA (100.00% 56.4 100.0)	S	S	S	S	S	S	S	S	S	R dfrG (100.00% 37.2 100.0)
HICF0457	ERS3476662	45		R	S	S	S	R	S	S	S	S	S	-		R mecA (100.00% 43.5 100.0)	S	S	S	R fusC (100.00% 33.0 99.2)	S	S	S	S	S	S
HICF0458	ERS3476663	22		R	R	S	S	S	S	S	S	S	R	-		R mecA (100.00% 46.1 100.0)	R erm33 (44.95% 203.6 95.7) ermC (100.00% 910.4 99.6)	S	S	S	S	S	S	S	R grlA[S80F] (100.00% 51.0 99.0) grlA[S80F] (100.00% 51.0 99.0) gyrA[S84L] (100.00% 50.5 98.5) gyrA[S84L] (100.00% 50.5 98.5)	S
HICF0459	ERS3476664	22		R	R	S	S	R	R	S	R	S	R	-		R mecA (100.00% 43.5 100.0)	R erm33 (44.95% 22.9 95.7) ermC (100.00% 99.4 99.6)	S	S	R fusA[L461K] (100.00% 46.8 99.7)	R aacA-AphD (100.00% 106.3 100.0)	S	R ileS-2 (100.00% 134.0 99.9)	S	R grlA[S80F] (100.00% 38.8 99.0) grlA[S80F] (100.00% 38.8 99.0) gyrA[S84L] (100.00% 43.3 98.5) grlB[D432V] (100.00% 37.9 99.2) gyrA[S84L] (100.00% 43.3 98.5)	R dfrB[F99Y] (100.00% 23.5 98.3)
HICF0460	ERS3476665	22		R	S	S	S	S	S	-	-	-	-	-		R mecA (100.00% 60.1 100.0)	S	S	S	S	S	S	S	S	R grlA[S80F] (100.00% 43.8 99.0) grlA[S80F] (100.00% 43.8 99.0) gyrA[S84L] (100.00% 55.1 98.5) gyrA[S84L] (100.00% 55.1 98.5)	S
HICF0461	ERS3476666	45		R	S	S	S	R	S	S	S	S	S	-		R mecA (100.00% 63.2 100.0)	S	S	S	R fusC (100.00% 37.4 99.2)	S	S	S	S	S	S
HICF0462	ERS3476667	22		R	R	S	S	R	S	S	S	S	R	-		R mecA (100.00% 53.0 100.0)	R erm33 (44.95% 352.4 95.7) ermC (100.00% 1682.6 99.6)	S	S	R fusA[H457Y] (100.00% 53.9 99.7)	S	S	S	S	R grlA[S80F] (100.00% 44.9 99.0) grlA[S80F] (100.00% 44.9 99.0) gyrA[S84L] (100.00% 52.8 98.5) gyrA[S84L] (100.00% 52.8 98.5)	S
HICF0463	ERS3476668	59		R	R	S	S	R	S	S	S	S	S	-		R mecA (100.00% 77.5 99.9)	R erm33 (44.95% 215.1 95.1) ermC (100.00% 1948.1 100.0)	S	S	R fusA[L461K] (100.00% 76.4 99.8)	S FN	S	S	S	S	S
HICF0464	ERS3476669	22		R	R	S	S	S	S	S	S	S	R	-		R mecA (100.00% 52.9 100.0)	R erm33 (44.95% 260.9 95.7) ermC (100.00% 1138.6 99.6)	S	S	S	S	S	S	S	R grlA[S80F] (100.00% 43.5 99.0) grlA[S80F] (100.00% 43.5 99.0) gyrA[S84L] (100.00% 51.4 98.5) gyrA[S84L] (100.00% 51.4 98.5)	S
HICF0465	ERS3476670	5		R	R	R	S	R	S	R	S	S	S	-		R mecA (100.00% 50.9 100.0)	R erm33 (44.95% 93.0 95.7) ermC (100.00% 449.6 99.6)	R tetM (100.00% 36.9 98.0)	S	R fusC (100.00% 33.6 99.2)	S	S	S	S	S	S
HICF0467	ERS3476671	22		R	R	S	S	S	S	S	S	S	R	-		R mecA (100.00% 61.2 100.0)	R erm33 (44.95% 186.5 95.7) ermC (100.00% 860.4 99.6)	S	S	S	S	S	S	S	R grlA[S80F] (100.00% 42.9 99.0) grlA[S80F] (100.00% 42.9 99.0) gyrA[S84L] (100.00% 56.4 98.5) gyrA[S84L] (100.00% 56.4 98.5)	S
HICF0468	ERS3476672	8		R	S	R	S	S	S	S	S	S	R	-		R mecA (100.00% 51.0 99.8)	S	R tetK (100.00% 55.9 100.0)	S	S	S	S	S	S	R FP grlA[S80Y] (100.00% 49.6 99.1) gyrA[S84L] (100.00% 52.3 98.4) grlA[S80Y] (100.00% 49.6 99.1) grlB[D432N] (100.00% 49.8 99.7) gyrA[S84L] (100.00% 52.3 98.4)	S
HICF0470	ERS3476673	22		R	R	S	S	R	R	S	S	S	R	-		R mecA (100.00% 52.4 99.9)	R erm33 (44.95% 169.3 95.7) ermC (100.00% 813.0 99.6)	S	S	R fusA[H457Y] (100.00% 49.3 99.7)	R aacA-AphD (100.00% 61.3 100.0)	S	S	S	R FP grlA[S80F] (100.00% 43.0 99.0) grlA[S80F] (100.00% 43.0 99.0) gyrA[S84L] (100.00% 53.2 98.5) gyrA[S84L] (100.00% 53.2 98.5)	S
HICF0471	ERS3476674	22		R	S	R	S	S	S	S	S	S	R	-		R mecA (100.00% 57.4 100.0)	S	R tetK (100.00% 649.2 100.0)	S	S	S	S	S	S	R grlA[S80F] (100.00% 49.9 99.0) grlA[S80F] (100.00% 49.9 99.0) gyrA[S84L] (100.00% 52.7 98.5) gyrA[S84L] (100.00% 52.7 98.5)	S
HICF0472	ERS3476675	6		R	S	-	-	-	-	-	-	-	-	-		R mecA (100.00% 69.7 100.0)	S	S	S	S	S	S	S	S	R grlA[S80F] (100.00% 46.5 99.0)	S
HICF0473	ERS3476676	22		R	R	S	S	S	S	S	S	S	R	-		R mecA (100.00% 40.9 100.0)	R erm33 (44.95% 266.2 95.7) ermC (100.00% 1086.0 99.6)	S	S	S	S	S	S	S	R grlA[S80F] (100.00% 40.5 99.0) grlA[S80F] (100.00% 40.5 99.0) gyrA[S84L] (100.00% 46.3 98.5) gyrA[S84L] (100.00% 46.3 98.5)	S
HICF0475	ERS3476678	6		R	S	S	S	S	S	S	S	S	S	-		R mecA (100.00% 61.8 100.0)	S	S	S	S	S	S	S	S	S	S
HICF0476	ERS3476679	22		R	S	S	S	S	S	S	S	S	R	-		R mecA (100.00% 57.5 100.0)	S	S	S	S	S	S	S	S FN	R grlA[S80F] (100.00% 48.2 99.0) grlA[S80F] (100.00% 48.2 99.0) gyrA[S84L] (100.00% 55.8 98.5) gyrA[S84L] (100.00% 55.8 98.5)	S
HICF0477	ERS3476680	45		R	S	S	S	R	S	S	S	S	S	-		R mecA (100.00% 71.4 100.0)	S	S	S	R fusC (100.00% 42.1 99.2)	S	S	S	S	S	S
HICF0478	ERS3476681	22		R	R	S	S	R	R	S	S	S	R	-		R mecA (100.00% 41.3 99.9)	R erm33 (44.95% 171.7 95.7) ermC (100.00% 880.2 99.6)	S	S	R fusA[V90I] (100.00% 40.0 99.8) fusA[V90I] (100.00% 40.0 99.8)	R aacA-AphD (100.00% 41.6 100.0)	S	S	S	R grlA[S80F] (100.00% 30.6 99.0) grlA[S80F] (100.00% 30.6 99.0) gyrA[S84L] (100.00% 41.7 98.5) gyrA[S84L] (100.00% 41.7 98.5)	S
HICF0479	ERS3476682	45		R	S	S	S	R	S	S	S	S	S	-		R mecA (100.00% 40.4 100.0)	S	S	S	R fusC (100.00% 31.0 99.2)	S	S	S	S	S	S
HICF0480	ERS3476683	22		R	S	S	S	S	S	S	S	S	R	-		R mecA (100.00% 41.1 100.0)	S	S	S	S	S	S	S	S	R grlA[S80F] (100.00% 39.6 99.0) grlA[S80F] (100.00% 39.6 99.0) gyrA[S84L] (100.00% 43.0 98.5) gyrA[S84L] (100.00% 43.0 98.5)	S
HICF0481	ERS3476684	22		R	S	S	S	S	S	S	R	S	R	-		R mecA (100.00% 48.8 100.0)	S	S	S	S	S	S	R ileS-2 (100.00% 169.3 99.8)	S	R grlA[S80F] (100.00% 45.5 99.0) grlA[S80F] (100.00% 45.5 99.0) gyrA[S84L] (100.00% 49.5 98.5) gyrA[S84L] (100.00% 49.5 98.5)	S
HICF0482	ERS3476685	22		R	-	-	-	-	-	-	-	-	-	-		R mecA (100.00% 62.8 100.0)	R erm33 (44.95% 446.4 95.7) ermC (100.00% 1738.2 99.6)	S	S	S	R aacA-AphD (100.00% 58.5 100.0)	S	S	S	R grlA[S80F] (100.00% 58.9 99.0) grlA[S80F] (100.00% 58.9 99.0) gyrA[S84L] (100.00% 69.7 98.5) gyrA[S84L] (100.00% 69.7 98.5)	S
HICF0483	ERS3476686	45		R	S	S	S	R	S	S	S	S	S	-		R mecA (100.00% 84.2 100.0)	S	S	S	R fusC (100.00% 65.0 99.2)	S	S	S	S	S	S
HICF0484	ERS3476687	22		R	S	S	S	S	S	S	S	S	R	-		R mecA (100.00% 45.7 100.0)	S	S	S	S	S	S	S	S	R grlA[S80F] (100.00% 43.7 99.0) grlA[S80F] (100.00% 43.7 99.0) gyrA[S84L] (100.00% 49.8 98.5) grlB[P451S] (100.00% 42.4 99.2) gyrA[S84L] (100.00% 49.8 98.5)	R dfrB[F99Y] (100.00% 28.2 98.3)
HICF0485	ERS3476688	22		R	S	S	S	S	S	S	S	S	R	-		R mecA (100.00% 82.0 100.0)	S	S	S	S	S	S	S	S	R grlA[S80F] (100.00% 55.8 99.0) grlA[S80F] (100.00% 55.8 99.0) gyrA[S84L] (100.00% 79.7 98.5) gyrA[S84L] (100.00% 79.7 98.5)	S
HICF0486	ERS3476689	22		R	S	S	S	S	S	S	S	S	R	-		R mecA (100.00% 89.2 100.0)	S	S	S	S	S	S	S	S	R grlA[S80F] (100.00% 69.0 99.0) grlA[S80F] (100.00% 69.0 99.0) gyrA[S84L] (100.00% 87.3 98.5) gyrA[S84L] (100.00% 87.3 98.5)	S
HICF0490	ERS3476690	5		R	R	S	S	S	S	S	S	S	R	-		R mecA (100.00% 63.6 100.0)	R ermA (100.00% 104.3 99.9)	S	S	S	S	S	S	S	R grlA[S80F] (100.00% 60.7 99.1)	S
HICF0491	ERS3476691	5		R	-	-	-	-	-	-	-	-	-	-		R mecA (100.00% 75.7 100.0)	S	S	S	S	S	S	S	S	S	R dfrG (100.00% 44.8 100.0)
HICF0492	ERS3476692	22		R	S	S	S	S	S	S	S	S	R	-		R mecA (100.00% 59.2 100.0)	S	S	S	S	S	S	S	S	R grlA[S80F] (100.00% 49.9 99.0) grlA[S80F] (100.00% 49.9 99.0) gyrA[S84L] (100.00% 68.0 98.5) gyrA[S84L] (100.00% 68.0 98.5)	S
HICF0493	ERS3476693	22		R	S	S	S	S	S	S	S	S	R	-		R mecA (100.00% 58.0 100.0)	S	S	S	S	S	S	S	S	R grlA[S80F] (100.00% 40.9 99.0) grlA[S80F] (100.00% 40.9 99.0) gyrA[S84L] (100.00% 57.8 98.5) gyrA[S84L] (100.00% 57.8 98.5)	S
HICF0495	ERS3476694	59		R	S	S	S	R	S	S	S	S	S	-		R mecA (100.00% 29.2 99.9)	S	S	S	R fusA[L461K] (100.00% 28.9 99.8)	S	S	S	S	S	S
HICF0496	ERS3476695	22		R	R	S	S	S	S	S	S	S	S	-		R mecA (100.00% 61.5 100.0)	R erm33 (44.95% 237.5 95.7) ermC (100.00% 902.6 99.6)	S	S	S	S	S	S	S	S	S
HICF0497	ERS3476696	22		R	S	S	S	S	S	S	S	S	S	-		R mecA (100.00% 63.5 100.0)	S	S	S	S	S	S	S	S	S	S
HICF0498	ERS3476697	59		R	R	S	S	R	S	S	R	S	R	-		R mecA (100.00% 33.5 99.9)	R msrA (99.79% 47.1 99.3)	S	S	R fusB (100.00% 39.6 100.0)	S	S	R ileS-2 (100.00% 56.1 99.9)	S	R grlA[S80F] (100.00% 24.7 99.1) grlA[S80F] (100.00% 24.7 99.1) gyrA[S84L] (100.00% 29.0 97.8) gyrA[S84L] (100.00% 29.0 97.8)	S
HICF0499	ERS3476698	1535		R	S	R	S	R	R	S	S	S	S	-		R mecA (100.00% 54.8 99.9)	S	R tetK (100.00% 176.4 100.0)	S	R fusC (100.00% 37.1 99.8)	R aacA-AphD (100.00% 55.4 100.0)	S	S	S	S	S
HICF0500	ERS3476699	22		R	-	-	-	-	-	-	-	-	-	-		R mecA (100.00% 65.4 100.0)	R erm33 (44.95% 276.1 95.7) ermC (100.00% 1040.0 99.6)	S	S	S	S	S	S	S	R grlA[S80F] (100.00% 52.2 99.0) grlA[S80F] (100.00% 52.2 99.0) gyrA[S84L] (100.00% 69.3 98.5) gyrA[S84L] (100.00% 69.3 98.5)	S
HICF0502	ERS3476700	5		R	R	R	S	S	S	S	S	S	S	-		R mecA (100.00% 35.7 100.0)	R msrA (99.79% 46.4 100.0)	R tetK (100.00% 52.2 100.0)	S	S	S	S	S	S	S	S
HICF0503	ERS3476701	22		R	S	S	S	S	S	S	S	S	R	-		R mecA (100.00% 44.8 100.0)	S	S	S	S	S	S	S	S	R grlA[S80F] (100.00% 40.6 99.0) grlA[S80F] (100.00% 40.6 99.0) gyrA[S84L] (100.00% 43.1 98.5) gyrA[S84L] (100.00% 43.1 98.5)	S
HICF0504	ERS3476702	6		R	S	S	S	S	S	S	S	S	R	-		R mecA (100.00% 79.4 100.0)	S	S	S	S	S	S	S	S	R grlA[E84K] (100.00% 64.7 99.0) gyrA[S84L] (100.00% 71.9 98.5)	S
HICF0506	ERS3476703	8		R	S	R	S	S	R	S	S	S	R	-		R mecA (100.00% 69.5 99.9)	S FN	R tetK (100.00% 56.9 99.6)	S	S	R aacA-AphD (100.00% 73.8 100.0)	S	S	S	R grlA[S80Y] (100.00% 46.2 99.1) gyrA[S84L] (100.00% 68.9 98.4) grlA[S80Y] (100.00% 46.2 99.1) gyrA[S84L] (100.00% 68.9 98.4)	R dfrG (100.00% 38.8 100.0)
HICF0507	ERS3476704	239		R	R	R	S	S	R	S	S	S	S	-		R mecA (100.00% 75.4 100.0)	R ermA (100.00% 165.4 100.0)	R tetK (100.00% 78.0 100.0) tetM (100.00% 73.5 100.0)	S	S	R aacA-AphD (100.00% 63.3 100.0)	S	S	S	S	S
HICF0509	ERS3476705	45*		R	S	S	S	R	S	S	S	S	S	-		R mecA (100.00% 54.4 100.0)	S	S	S	R fusC (100.00% 32.3 99.2)	S	S	S	S	S	S
HICF0510	ERS3476706	97		R	S	S	S	S	S	S	S	S	S	-		R mecA (100.00% 50.2 100.0)	S	S	S	S	S	S	S	S	S FN	S
HICF0511	ERS3476707	22		R	S	S	S	S	S	S	S	S	R	-		R mecA (100.00% 54.3 100.0)	S	S	S	S	S	S	S	S	R grlA[S80F] (100.00% 41.3 99.0) grlA[S80F] (100.00% 41.3 99.0) gyrA[S84L] (100.00% 58.2 98.5) gyrA[S84L] (100.00% 58.2 98.5)	S
HICF0512	ERS3476708	22		R	R	S	S	S	S	S	S	S	R	-		R mecA (100.00% 43.4 100.0)	R erm33 (44.95% 181.3 95.7) ermC (100.00% 934.6 99.6)	S	S	S	S	S	S	S	R grlA[S80F] (100.00% 34.6 99.0) grlA[S80F] (100.00% 34.6 99.0) gyrA[S84L] (100.00% 47.9 98.5) gyrA[S84L] (100.00% 47.9 98.5)	S
HICF0513	ERS3476709	8		R	R	S	S	S	S	S	S	S	R	-		R mecA (100.00% 54.2 100.0)	R erm33 (44.95% 211.1 95.7) ermC (100.00% 975.4 99.6)	S	S	S	S	S	S	S	R grlA[S80F] (100.00% 38.0 99.1) grlA[S80F] (100.00% 38.0 99.1) gyrA[S84L] (100.00% 52.6 98.3) gyrA[S84L] (100.00% 52.6 98.3) gyrA[S85P] (100.00% 52.6 98.3)	R dfrG (100.00% 38.5 100.0)
HICF0514	ERS3476710	22		R	R	S	S	S	S	S	S	S	R	-		R mecA (100.00% 44.3 100.0)	R erm33 (44.95% 187.1 95.7) ermC (100.00% 963.1 99.6)	S	S	S	S	S	S	S	R grlA[S80F] (100.00% 32.8 99.0) grlA[S80F] (100.00% 32.8 99.0) gyrA[S84L] (100.00% 46.0 98.5) gyrA[S84L] (100.00% 46.0 98.5)	S
HICF0515	ERS3476711	97		R	S	S	S	S	S	S	S	S	S	-		R mecA (100.00% 36.3 100.0)	S	S	S	S	S	S	S	S	S	S
HICF0516	ERS3476712	8		R	S	R	S	S	S	S	S	S	S	-		R mecA (100.00% 55.8 100.0)	S	R tetK (100.00% 1153.5 99.9)	S	S	S	S	S	S	S	S
HICF0517	ERS3476713	2625		R	-	-	-	-	-	-	-	-	-	-		R mecA (100.00% 54.9 100.0)	U erm33 (34.84% 3.5 96.7) ermC (100.00% 9.1 99.6)	R tetK (99.35% 6.4 100.0) tetL (100.00% 39.6 99.8)	S	U fusB (18.38% 3.2 100.0)	R aacA-AphD (100.00% 55.2 100.0)	S	U ileS-2 (71.97% 3.5 99.7)	S	U norA (67.78% 3.3 99.9)	S
HICF0518	ERS3476714	22		R	R	S	S	S	S	S	S	S	R	-		R mecA (100.00% 63.0 100.0)	R erm33 (44.95% 194.9 95.7) ermC (100.00% 870.0 99.6)	S	S	S	S	S	S	S	R grlA[S80F] (100.00% 41.6 99.0) grlA[S80F] (100.00% 41.6 99.0) gyrA[S84L] (100.00% 58.4 98.5) gyrA[S84L] (100.00% 58.4 98.5)	S
HICF0519	ERS3476715	22		R	S	S	S	R	S	S	S	S	R	-		R mecA (100.00% 49.6 100.0)	S	S	S	R fusA[P404L] (100.00% 51.7 99.7)	S	S	S	S	R grlA[S80F] (100.00% 47.4 99.0) grlA[S80F] (100.00% 47.4 99.0) gyrA[S84L] (100.00% 51.4 98.5) gyrA[S84L] (100.00% 51.4 98.5)	S
HICF0520	ERS3476716	59		R	S	S	S	R	S	S	S	S	S	-		R mecA (100.00% 29.3 99.9)	S	S	S	R fusA[L461K] (100.00% 36.3 99.8)	S	S	S	S	S	S
HICF0521	ERS3476717	22		R	S	S	S	S	S	S	S	S	R	-		R mecA (100.00% 48.6 100.0)	S	S	S	S	S	S	S	S	R grlA[S80F] (100.00% 37.6 99.0) grlA[S80F] (100.00% 37.6 99.0) gyrA[S84L] (100.00% 55.5 98.5) gyrA[S84L] (100.00% 55.5 98.5)	S
HICF0522	ERS3476718	22		R	R	S	S	S	S	S	S	S	R	-		R mecA (100.00% 67.4 100.0)	R erm33 (44.95% 443.9 95.7) ermC (100.00% 2124.1 99.6)	S	S	S	S	S	S	S	R grlA[S80F] (100.00% 47.9 99.0) grlA[S80F] (100.00% 47.9 99.0) gyrA[S84L] (100.00% 72.4 98.5) gyrA[S84L] (100.00% 72.4 98.5)	S
HICF0523	ERS3476719	22		R	S	S	S	S	S	S	S	S	R	-		R mecA (100.00% 58.3 100.0)	S	S	S	S	S	S	S	S	R grlA[S80F] (100.00% 45.7 99.0) grlA[S80F] (100.00% 45.7 99.0) gyrA[S84L] (100.00% 60.5 98.5) gyrA[S84L] (100.00% 60.5 98.5)	S
HICF0524	ERS3476720	97		R	S	S	S	S	S	S	S	S	S	-		R mecA (100.00% 57.4 99.9)	S	S	S	S	S	S	S	S	S	S
HICF0525	ERS3476721	59		R	R	S	S	R	S	S	S	S	R	-		R mecA (100.00% 54.3 99.9)	R erm33 (44.95% 36.6 95.1) ermC (100.00% 433.2 100.0)	S	S	R fusA[L461K] (100.00% 54.9 99.8)	S	S	S	S	S	S
HICF0526	ERS3476722	22		R	R	S	S	S	S	S	S	S	R	-		R mecA (100.00% 59.6 100.0)	R erm33 (44.95% 218.2 95.7) ermC (100.00% 1093.3 99.6)	S	S	S	S	S	S	S	R grlA[S80F] (100.00% 48.1 99.0) grlA[S80F] (100.00% 48.1 99.0) gyrA[S84L] (100.00% 61.4 98.5) gyrA[S84L] (100.00% 61.4 98.5)	S
HICF0527	ERS3476723	5		R	R	S	S	S	S	S	S	S	R	-		R mecA (100.00% 57.9 100.0)	R ermA (100.00% 41.1 99.9)	S	S	S	S	S	S	S	R FP grlA[S80F] (100.00% 48.5 99.1)	S
HICF0528	ERS3476724	22*		R	R	S	S	R	R	S	S	S	R	-		R mecA (100.00% 29.8 99.9)	R erm33 (44.95% 155.5 95.7) ermC (100.00% 853.2 99.6)	S	S	R fusA[V90I] (100.00% 32.9 99.8) fusA[V90I] (100.00% 32.9 99.8)	R aacA-AphD (100.00% 30.3 100.0)	S	S	S	R grlA[S80F] (100.00% 30.4 99.0) grlA[S80F] (100.00% 30.4 99.0) gyrA[S84L] (100.00% 30.4 98.5) gyrA[S84L] (100.00% 30.4 98.5)	S
HICF0529	ERS3476725	22		R	-	-	-	-	-	-	-	-	-	-		R mecA (100.00% 46.9 100.0)	R erm33 (44.95% 154.0 95.7) ermC (100.00% 762.4 99.6)	S	S	S	S	S	S	S	R grlA[S80F] (100.00% 36.9 99.0) grlA[S80F] (100.00% 36.9 99.0) gyrA[S84L] (100.00% 48.4 98.5) gyrA[S84L] (100.00% 48.4 98.5)	S
HICF0530	ERS3476726	45		R	S	S	S	R	S	S	S	S	S	-		R mecA (100.00% 39.3 100.0)	S	S	S	R fusC (100.00% 25.5 99.2)	S	S	S	S	S	S
HICF0531	ERS3476727	45		R	S	S	S	R	S	-	-	-	-	-		R mecA (100.00% 38.6 100.0)	S	S	S	R fusC (100.00% 23.2 99.2)	S	S	S	S	S	S
HICF0532	ERS3476728	22		R	S	S	S	R	S	S	S	S	R	-		R mecA (100.00% 32.6 99.9)	S	S	S	R fusC (100.00% 23.8 100.0)	S	S	S	S	R grlA[S80F] (100.00% 28.7 99.0) grlA[S80F] (100.00% 28.7 99.0) gyrA[S84L] (100.00% 31.8 98.5) gyrA[S84L] (100.00% 31.8 98.5)	S
HICF0533	ERS3476729	1		R	S	S	S	S	S	S	S	S	S	-		R mecA (100.00% 55.8 100.0)	S	S	S	S	S	S	S	S	S	S
HICF0534	ERS3476730	859		R	S	R	S	S	S	S	S	S	S	-		R mecA (100.00% 56.0 100.0)	S	R tetK (100.00% 119.3 100.0)	S	S	S	S	S	S	S	S
HICF0535	ERS3476731	1649		R	S	S	S	S	S	S	S	S	S	-		R mecA (100.00% 28.3 100.0)	S	S	S	S	S	S	S	S	S	U dfrG (100.00% 19.5 100.0)
HICF0536	ERS3476732	88		R	S	S	R	S	S	S	S	S	S	-		R mecA (100.00% 30.4 100.0)	S	S	R rpoB[H481N] (100.00% 30.4 99.4) rpoB[H481N] (100.00% 30.4 99.4)	S	S	S	S	S	S	S
HICF0537	ERS3476733	22		R	R	S	S	S	S	S	S	S	R	-		R mecA (100.00% 28.5 100.0)	R erm33 (44.95% 144.5 95.7) ermC (100.00% 750.8 99.6)	S	S	S	S	S	S	S	R grlA[S80F] (100.00% 25.3 99.0) grlA[S80F] (100.00% 25.3 99.0) gyrA[S84L] (100.00% 27.8 98.5) gyrA[S84L] (100.00% 27.8 98.5)	S
HICF0538	ERS3476734	22		R	R	S	S	S	S	S	S	S	R	-		R mecA (100.00% 34.3 100.0)	R erm33 (44.95% 220.8 95.7) ermC (100.00% 1067.0 99.6)	S	S	S	S	S	S	S	R grlA[S80F] (100.00% 30.6 99.0) grlA[S80F] (100.00% 30.6 99.0) gyrA[S84L] (100.00% 32.2 98.5) gyrA[S84L] (100.00% 32.2 98.5)	S
HICF0539	ERS3476735	22		R	R	S	S	S	S	S	S	S	R	-		R mecA (100.00% 33.4 100.0)	R erm33 (44.95% 208.4 95.7) ermC (100.00% 1000.8 99.6)	S	S	S	S	S	S	S	R grlA[S80F] (100.00% 31.0 99.0) grlA[S80F] (100.00% 31.0 99.0) gyrA[S84L] (100.00% 37.6 98.5) gyrA[S84L] (100.00% 37.6 98.5)	S
HICF0540	ERS3476736	45		R	S	S	S	R	S	S	S	S	S	-		R mecA (100.00% 32.2 100.0)	S	S	S	R fusC (100.00% 20.0 99.2)	S	S	S	S	S	S
HICF0541	ERS3476737	5		R	S	S	S	R	S	S	S	S	S	-		R mecA (100.00% 32.1 100.0)	S	S	S	R fusA[L461K] (100.00% 33.1 99.7)	S	S	S	S	S	S
HICF0542	ERS3476738	22		R	R	S	S	S	S	S	S	S	R	-		R mecA (100.00% 33.4 100.0)	R erm33 (44.95% 196.6 95.7) ermC (100.00% 1054.1 99.6)	S	S	S	S	S	S	S	R grlA[S80F] (100.00% 28.4 99.0) grlA[S80F] (100.00% 28.4 99.0) gyrA[S84L] (100.00% 30.2 98.5) gyrA[S84L] (100.00% 30.2 98.5)	S
HICF0544	ERS3476739	6		R	S	S	S	S	S	S	S	S	S	-		R mecA (100.00% 88.5 100.0)	S	S	S	S	S	S	S	S	S	S
HICF0545	ERS3476740	22		R	S	S	S	R	R	S	S	S	R	-		R mecA (100.00% 84.9 99.9)	S	S	S	R fusA[H457Y] (100.00% 94.5 99.7)	R aacA-AphD (100.00% 87.8 100.0)	S	S	S	R grlA[S80F] (100.00% 87.2 99.0) grlA[S80F] (100.00% 87.2 99.0) gyrA[S84L] (100.00% 95.7 98.5) gyrA[S84L] (100.00% 95.7 98.5)	S
HICF0547	ERS3476741	22		R	S	S	S	S	S	S	S	S	R	-		R mecA (100.00% 86.2 100.0)	S	S	S	S	S	S	S	S	R grlA[S80F] (100.00% 88.4 99.0) grlA[S80F] (100.00% 88.4 99.0) gyrA[S84L] (100.00% 91.8 98.5) gyrA[S84L] (100.00% 91.8 98.5)	S
HICF0548	ERS3476742	22		R	S	S	S	S	S	S	S	S	R	-		R mecA (100.00% 76.0 100.0)	S	S	S	S	S	S	S	S	R grlA[S80F] (100.00% 65.7 99.0) grlA[S80F] (100.00% 65.7 99.0) gyrA[S84L] (100.00% 83.2 98.5) gyrA[S84L] (100.00% 83.2 98.5)	S
HICF0549	ERS3476743	1535		R	S	R	S	R	R	S	S	S	S	-		R mecA (100.00% 87.5 99.9)	S	R tetK (100.00% 209.9 100.0)	S	R fusC (100.00% 68.4 99.8)	R aacA-AphD (100.00% 164.4 100.0)	S	S	S	S	S
HICF0551	ERS3476744	22		R	R	S	R	S	S	S	S	S	R	-		R mecA (100.00% 126.7 100.0)	R erm33 (44.95% 433.3 95.7) ermC (100.00% 1401.2 99.6)	S	R FP rpoB[D471G] (100.00% 117.1 99.3)	S	S	S	S	S	R grlA[S80F] (100.00% 90.3 99.0) grlA[S80F] (100.00% 90.3 99.0) gyrA[S84L] (100.00% 127.9 98.5) gyrA[S84L] (100.00% 127.9 98.5)	S
HICF0552	ERS3476745	22		R	R	S	S	S	R	S	S	S	R	-		R mecA (100.00% 100.4 100.0)	R erm33 (44.95% 558.1 95.7) ermC (100.00% 1998.7 99.6)	S	S	S	R aacA-AphD (100.00% 85.0 100.0)	S	S	S	R grlA[S80F] (100.00% 84.1 99.0) grlA[S80F] (100.00% 84.1 99.0) gyrA[S84L] (100.00% 106.5 98.5) gyrA[S84L] (100.00% 106.5 98.5)	S
HICF0553	ERS3476746	22		R	R	S	S	S	R	S	R	S	R	-		R mecA (100.00% 96.0 100.0)	R erm33 (44.95% 373.9 95.7) ermC (100.00% 1346.0 99.6)	S	S	S	R aacA-AphD (100.00% 120.0 100.0)	S	R ileS-2 (100.00% 136.1 99.9)	S	R grlA[S80F] (100.00% 73.4 99.0) grlA[S80F] (100.00% 73.4 99.0) gyrA[S84L] (100.00% 101.5 98.5) gyrA[S84L] (100.00% 101.5 98.5)	S
HICF0554	ERS3476747	22		R	R	S	S	S	S	-	-	-	-	-		R mecA (100.00% 66.0 100.0)	R erm33 (44.95% 398.4 95.7) ermC (100.00% 1079.2 99.6)	S	S	S	S	S	S	S	R grlA[S80F] (100.00% 50.8 99.0) grlA[S80F] (100.00% 50.8 99.0) gyrA[S84L] (100.00% 74.7 98.5) gyrA[S84L] (100.00% 74.7 98.5)	S
HICF0555	ERS3476748	59		R	R	S	S	R	S	S	S	S	S	-		R mecA (100.00% 50.7 99.9)	R erm33 (44.95% 163.7 95.1) ermC (100.00% 1474.3 100.0)	S	S	R fusA[L461K] (100.00% 47.4 99.8)	S	S	S	S	S FN	S
HICF0556	ERS3476749	22		R	S	S	S	S	S	S	S	S	R	-		R mecA (100.00% 52.8 99.9)	S	S	S	S	S	S	S	S	R grlA[S80F] (100.00% 41.8 99.0) grlA[S80F] (100.00% 41.8 99.0) gyrA[S84L] (100.00% 52.1 98.5) gyrA[S84L] (100.00% 52.1 98.5)	S
HICF0557	ERS3476750	22		R	S	S	S	S	S	S	S	S	R	-		R mecA (100.00% 43.9 100.0)	S	S	S	S	S	S	S	S	R grlA[S80F] (100.00% 35.8 99.0) grlA[S80F] (100.00% 35.8 99.0) gyrA[S84L] (100.00% 49.0 98.5) gyrA[S84L] (100.00% 49.0 98.5)	S
HICF0558	ERS3476751	22		R	R	S	S	S	S	S	S	S	R	-		R mecA (100.00% 36.1 100.0)	R erm33 (44.95% 242.9 95.7) ermC (100.00% 965.5 99.6)	S	S	S	S	S	S	S	R grlA[S80F] (100.00% 32.1 99.0) grlA[S80F] (100.00% 32.1 99.0) gyrA[S84L] (100.00% 41.6 98.5) gyrA[S84L] (100.00% 41.6 98.5)	S
HICF0559	ERS3476752	22		R	R	S	S	S	S	S	S	S	R	-		R mecA (100.00% 72.2 100.0)	R erm33 (44.95% 292.9 95.7) ermC (100.00% 1010.5 99.6)	S	S	S	S	S	S	S	R grlA[S80F] (100.00% 50.7 99.0) grlA[S80F] (100.00% 50.7 99.0) gyrA[S84L] (100.00% 75.0 98.5) gyrA[S84L] (100.00% 75.0 98.5)	S
HICF0560	ERS3476753	22		R	R	S	S	S	S	S	S	S	R	-		R mecA (100.00% 57.9 100.0)	R erm33 (44.95% 368.0 95.7) ermC (100.00% 1018.7 99.6)	S	S	S	S	S	S	S	R grlA[S80F] (100.00% 48.3 99.0) grlA[S80F] (100.00% 48.3 99.0) gyrA[S84L] (100.00% 55.1 98.5) gyrA[S84L] (100.00% 55.1 98.5)	S
HICF0561	ERS3476754	5		R	R	R	S	R	S	R	S	S	S	-		R mecA (100.00% 46.3 100.0)	R erm33 (44.95% 165.1 95.7) ermC (100.00% 703.2 99.6)	R tetM (100.00% 32.5 98.0)	S	R fusC (100.00% 30.4 99.2)	S	S	S	S	S	S
HICF0564	ERS3476755	45		R	S	S	S	R	S	S	S	S	S	-		R mecA (100.00% 71.5 100.0)	S	S	S	R fusC (100.00% 48.5 99.2)	S	S	S	S	S	S
HICF0565	ERS3476756	5		R	R	S	S	S	S	S	S	S	R	-		R mecA (100.00% 64.2 100.0)	R ermA (100.00% 38.6 99.9) ermC (95.37% 4.1 99.6)	S	S	S	S	S	S	S	R grlA[S80F] (100.00% 48.0 99.1)	S
HICF0567	ERS3476757	45		R	S	S	S	R	S	S	S	S	S	-		R mecA (100.00% 44.3 100.0)	S	S	S	R fusC (100.00% 36.0 99.2)	S	S	S	S	S	S
HICF0568	ERS3476758	22		R	R	S	S	S	S	S	S	S	R	-		R mecA (100.00% 109.3 100.0)	R erm33 (44.95% 782.4 95.7) ermC (100.00% 2420.8 99.6)	S	S	S	S	S	S	S	R grlA[S80F] (100.00% 88.0 99.0) grlA[S80F] (100.00% 88.0 99.0) gyrA[S84L] (100.00% 105.8 98.5) gyrA[S84L] (100.00% 105.8 98.5)	S
HICF0569	ERS3476759	22		R	R	S	S	S	S	S	S	S	R	-		R mecA (100.00% 107.7 100.0)	R erm33 (44.95% 805.1 95.7) ermC (100.00% 2528.6 99.6)	S	S	S	S	S	S	S	R grlA[S80F] (100.00% 79.0 99.0) grlA[S80F] (100.00% 79.0 99.0) gyrA[S84L] (100.00% 110.2 98.5) gyrA[S84L] (100.00% 110.2 98.5)	S
HICF0570	ERS3476760	59		R	R	S	S	R	S	-	-	-	-	-		R mecA (100.00% 44.4 99.9)	R erm33 (44.95% 147.2 95.1) ermC (100.00% 1510.1 100.0)	S	S	R fusA[L461K] (100.00% 45.7 99.8)	S	S	S	S	S	S
HICF0572	ERS3476761	45		R	S	S	S	R	S	S	S	S	S	-		R mecA (100.00% 56.3 100.0)	S	S	S	R fusC (100.00% 40.0 99.2)	S	S	S	S	S	S
HICF0573	ERS3476762	1		R	-	-	-	-	-	-	-	-	-	-		R mecA (100.00% 41.5 100.0)	S	S	S	R fusC (100.00% 36.4 100.0)	S	S	S	S	S	S
HICF0574	ERS3476763	22		R	S	S	S	S	S	S	S	S	R	-		R mecA (100.00% 59.8 100.0)	S	S	S	S	S	S	S	S	R grlA[S80F] (100.00% 45.5 99.0) grlA[S80F] (100.00% 45.5 99.0) gyrA[S84L] (100.00% 55.0 98.5) grlB[P451S] (100.00% 42.5 99.2) gyrA[S84L] (100.00% 55.0 98.5)	R dfrB[F99Y] (100.00% 23.6 98.3)
HICF0575	ERS3476764	188		R	R	S	S	S	R	S	S	S	R	-		R mecA (100.00% 47.3 99.9)	R ermB (100.00% 70.0 99.6)	S	S	S	R aacA-AphD (99.44% 89.2 100.0)	S	S	S	R grlA[S80F] (100.00% 36.4 99.2) grlA[S80F] (100.00% 36.4 99.2) gyrA[S84L] (100.00% 48.3 98.4) gyrA[S84L] (100.00% 48.3 98.4)	S
HICF0576	ERS3476765	30		R	S	S	S	R	S	S	S	S	S	-		R mecA (100.00% 43.3 100.0)	S	S	S	R fusC (100.00% 35.9 99.2)	S	S	S	S	S	S
HICF0577	ERS3476766	5		R	S	S	S	S	S	S	S	S	R	-		R mecA (100.00% 55.3 100.0)	S	S	S	S	S	S	S	S	R grlA[S80F] (100.00% 43.3 99.1)	S
HICF0578	ERS3476767	1156		R	S	S	S	S	S	S	S	S	S	-		R mecA (100.00% 41.1 100.0)	S	S	S	S	S	S	S	S	S	S
HICF0580	ERS3476768	45		R	S	S	S	R	S	S	S	S	S	-		R mecA (100.00% 51.0 100.0)	S	S	S	R fusC (100.00% 35.9 99.2)	S	S	S	S	S	S
HICF0581	ERS3476769	4155		R	-	-	-	-	-	-	-	-	-	-		R mecA (100.00% 49.0 100.0)	S	S	S	S	S	S	S	S	S	S
HICF0582	ERS3476770	97		R	S	S	S	S	S	S	S	S	S	-		R mecA (100.00% 53.1 100.0)	S	S	S	S	S	S	S	S	S FN	S
HICF0583	ERS3476771	36		R	R	S	S	S	S	S	I	S	R	-		R mecA (100.00% 56.5 100.0)	R ermA (100.00% 112.4 100.0)	S	S	S	S	S	R ileS-1[V588F] (100.00% 45.1 100.0)	S	R grlA[S80F] (100.00% 44.0 100.0) grlA[S80F] (100.00% 44.0 100.0) gyrA[S84L] (100.00% 42.0 96.8) gyrA[S84L] (100.00% 42.0 96.8)	S
HICF0584	ERS3476772	22		R	S	S	S	S	S	S	S	S	R	-		R mecA (100.00% 45.6 99.9)	S	S	S	S	S	S	S	S	R grlA[S80F] (100.00% 36.6 99.0) grlA[S80F] (100.00% 36.6 99.0) gyrA[S84L] (100.00% 42.4 98.5) gyrA[S84L] (100.00% 42.4 98.5)	S
HICF0585	ERS3476773	22		R	R	S	S	S	S	S	S	S	R	-		R mecA (100.00% 53.5 100.0)	R erm33 (44.95% 278.1 95.7) ermC (100.00% 1421.2 99.6)	S	S	S	S	S	S	S	R grlA[S80F] (100.00% 41.1 99.0) grlA[S80F] (100.00% 41.1 99.0) gyrA[S84L] (100.00% 56.0 98.5) gyrA[S84L] (100.00% 56.0 98.5)	S
HICF0587	ERS3476774	45		R	S	S	S	R	S	S	S	S	S	-		R mecA (100.00% 52.6 100.0)	S	S	S	R fusC (100.00% 33.0 99.2)	S	S	S	S	S	S
HICF0588	ERS3476775	30		R	S	S	S	S	S	S	S	S	S	-		R mecA (100.00% 56.3 100.0)	S	S	S	S	S	S	S	S	S FN	S
HICF0589	ERS3476776	22		R	R	S	S	S	S	S	S	S	R	-		R mecA (100.00% 37.2 100.0)	R erm33 (44.95% 414.5 95.7) ermC (100.00% 1744.2 99.6)	S	S	S	S	S	S	S	R grlA[S80F] (100.00% 32.3 99.0) grlA[S80F] (100.00% 32.3 99.0) gyrA[S84L] (100.00% 40.9 98.5) gyrA[S84L] (100.00% 40.9 98.5)	S
HICF0590	ERS3476777	1		R	R	R	S	S	S	S	S	S	S	-		R mecA (100.00% 54.4 100.0)	R erm33 (44.95% 7.9 95.7) ermC (100.00% 36.9 99.5)	R tetK (100.00% 41.6 99.9)	S	S	S	S	S	S	S	S
HICF0591	ERS3476778	45		R	S	S	S	R	S	S	S	S	S	-		R mecA (100.00% 52.3 100.0)	S	S	S	R fusC (100.00% 32.5 99.2)	S	S	S	S	S	S
HICF0592	ERS3476779	22		R	R	S	S	R	R	-	-	-	-	-		R mecA (100.00% 45.0 99.9)	R erm33 (44.95% 172.3 95.7) ermC (100.00% 914.2 99.6)	S	S	R fusA[V90I] (100.00% 47.3 99.8) fusA[V90I] (100.00% 47.3 99.8)	R aacA-AphD (100.00% 53.6 100.0)	S	S	S	R grlA[S80F] (100.00% 32.5 99.0) grlA[S80F] (100.00% 32.5 99.0) gyrA[S84L] (100.00% 52.6 98.5) gyrA[S84L] (100.00% 52.6 98.5)	S
HICF0594	ERS3476780	22		R	S	S	S	S	S	S	S	S	R	-		R mecA (100.00% 62.3 99.9)	S	S	S	S	S	S	S	S FN	R grlA[S80F] (100.00% 41.0 99.0) grlA[S80F] (100.00% 41.0 99.0) gyrA[S84L] (100.00% 60.8 98.5) gyrA[S84L] (100.00% 60.8 98.5)	S
HICF0595	ERS3476781	22		R	R	S	S	R	R	S	S	S	R	-		R mecA (100.00% 48.6 99.9)	R erm33 (44.95% 181.7 95.7) ermC (100.00% 965.5 99.6)	S	S	R fusA[V90I] (100.00% 46.0 99.8) fusA[V90I] (100.00% 46.0 99.8)	R aacA-AphD (100.00% 47.4 100.0)	S	S	S	R grlA[S80F] (100.00% 33.3 99.0) grlA[S80F] (100.00% 33.3 99.0) gyrA[S84L] (100.00% 47.3 98.5) gyrA[S84L] (100.00% 47.3 98.5)	S
HICF0596	ERS3476782	22		R	R	R	S	S	S	S	I	S	R	-		R mecA (100.00% 39.6 100.0)	R erm33 (44.95% 125.6 95.7) ermC (100.00% 645.3 99.6)	R tetK (100.00% 627.6 100.0)	S	S	S	S	R ileS-1[V588F] (100.00% 41.7 99.0)	S	R grlA[S80F] (100.00% 36.4 99.0) grlA[S80F] (100.00% 36.4 99.0) gyrA[S84L] (100.00% 43.6 98.5) gyrA[S84L] (100.00% 43.6 98.5)	S
HICF0597	ERS3476783	NOVEL*		R	S	R	S	S	S	-	-	-	-	-		R mecA (100.00% 32.5 99.9)	S	R tetK (100.00% 99.5 100.0)	S	S	S	S	S	S	S	S
HICF0598	ERS3476784	5		R	S	S	S	S	S	S	S	S	S	-		R mecA (100.00% 50.4 100.0)	S	S	S	S	S	S	S	S	S	S
HICF0599	ERS3476785	5		R	S	S	S	S	S	S	S	S	R	-		R mecA (100.00% 61.4 100.0)	S FN	S	S	S	S FN	S	S	S	R grlA[S80F] (100.00% 41.3 99.1)	S
HICF0601	ERS3476786	130		R	S	S	S	S	S	S	S	S	S	-		R mecC (100.00% 50.0 100.0)	S	S	S	S	S	S	S	S	S FN	S
HICF0602	ERS3476787	59		R	S	S	S	R	S	S	S	S	S	-		R mecA (100.00% 44.4 99.9)	S	S	S	R fusA[L461K] (100.00% 41.6 99.8)	S	S	S	S	S FN	S
HICF0603	ERS3476788	30		R	S	S	S	R	S	S	S	S	S	-		R mecA (100.00% 44.1 100.0)	S	S	S	R fusA[L461S] (100.00% 44.2 100.0) fusA[L461S] (100.00% 44.2 100.0)	S	S	S	S	S	S
HICF0604	ERS3476789	59		R	S	R	S	R	S	S	S	S	S	-		R mecA (100.00% 32.3 99.9)	S	R tetK (100.00% 34.0 100.0)	S	R fusC (100.00% 24.2 99.8)	S	S	S	S	S	S
HICF0605	ERS3476790	398		R	R	S	S	S	S	S	S	S	S	-		R mecA (100.00% 42.5 99.9)	R erm33 (44.95% 20.2 95.7) ermC (100.00% 74.4 99.6)	S	S	S	S	S	S	S	S	S
HICF0606	ERS3476791	30		R	S	S	S	S	S	S	S	S	S	-		R mecA (100.00% 44.1 100.0)	S	S	S	S	S	S	S	S	S	S
HICF0607	ERS3476792	22		R	S	S	S	R	S	S	S	S	R	-		R mecA (100.00% 50.3 100.0)	S	S	S	R fusA[H457Y] (100.00% 45.6 99.7)	S	S	S FN	S	R grlA[S80F] (100.00% 38.4 99.0) grlA[S80F] (100.00% 38.4 99.0) gyrA[S84L] (100.00% 45.7 98.5) gyrA[S84L] (100.00% 45.7 98.5)	S
HICF0610	ERS3476794	1		R	S	S	S	S	S	S	S	S	S	-		R mecA (100.00% 40.6 100.0)	S	S	S	S	S	S	S	S	S	S
HICF0611	ERS3476795	338		R	R	R	S	S	S	R	S	S	S	-		R mecA (100.00% 39.0 99.9)	R ermB (100.00% 29.7 100.0)	R tetK (100.00% 62.9 100.0)	S	S	S	R catA2 (100.00% 28.7 100.0)	S	S	S FN	S
HICF0612	ERS3476796	22		R	S	S	S	S	S	S	S	S	R	-		R mecA (100.00% 41.5 100.0)	S	S	S	S	S	S	S	S	R grlA[S80F] (100.00% 35.6 99.0) grlA[S80F] (100.00% 35.6 99.0) gyrA[S84L] (100.00% 45.3 98.5) gyrA[S84L] (100.00% 45.3 98.5)	S
HICF0613	ERS3476797	59		R	R	S	S	R	S	S	R	S	R	-		R mecA (100.00% 37.6 99.8)	R msrA (99.79% 60.8 99.3)	S	S	R fusB (100.00% 48.5 100.0)	S	S	R ileS-2 (100.00% 71.3 99.9)	S	R grlA[S80F] (100.00% 32.2 99.1) grlA[S80F] (100.00% 32.2 99.1) gyrA[S84L] (100.00% 33.4 97.8) gyrA[S84L] (100.00% 33.4 97.8)	S
HICF0614	ERS3476798	30		R	S	S	S	S	S	S	S	S	S	-		R mecA (100.00% 36.0 100.0)	S	S	S	S	S	S	S	S	S	S
HICF0615	ERS3476799	59		R	R	S	S	R	S	S	R	S	R	-		R mecA (100.00% 34.6 99.8)	R msrA (99.79% 64.2 99.3)	S	S	R fusB (100.00% 59.3 100.0)	S	S	R ileS-2 (100.00% 88.0 99.9)	S	R grlA[S80F] (100.00% 31.2 99.1) grlA[S80F] (100.00% 31.2 99.1) gyrA[S84L] (100.00% 34.2 97.8) gyrA[S84L] (100.00% 34.2 97.8)	S
HICF0616	ERS3476800	6		R	S	S	S	S	S	S	S	S	S	-		R mecA (100.00% 28.3 100.0)	S	S	S	S	S	S	S	S	S	S
HICF0617	ERS3476801	72		R	R	R	S	S	S	S	S	S	S	-		R mecA (100.00% 46.7 100.0)	R msrA (99.79% 43.5 100.0)	R tetK (100.00% 43.9 100.0)	S	S	S	S	S	S	S	S
HICF0618	ERS3476802	22		R	R	S	S	S	S	S	S	S	R	-		R mecA (100.00% 42.1 100.0)	R erm33 (44.95% 155.2 95.7) ermC (100.00% 798.7 99.6)	S	S	S	S	S	S	S	R grlA[S80F] (100.00% 30.6 99.0) grlA[S80F] (100.00% 30.6 99.0) gyrA[S84L] (100.00% 42.5 98.5) gyrA[S84L] (100.00% 42.5 98.5)	S
HICF0619	ERS3476803	45		R	-	-	-	-	-	-	-	-	-	-		R mecA (100.00% 41.7 100.0)	S	S	S	R fusC (100.00% 32.6 99.2)	S	S	S	S	S	S
HICF0620	ERS3476804	22		R	S	S	S	R	S	S	S	S	R	-		R mecA (100.00% 30.3 100.0)	S	S	S	R fusA[P404L] (100.00% 31.6 99.7)	S	S	S	S	R grlA[S80F] (100.00% 26.4 99.0) grlA[S80F] (100.00% 26.4 99.0) gyrA[S84L] (100.00% 31.6 98.5) gyrA[S84L] (100.00% 31.6 98.5)	S
HICF0621	ERS3476805	45		R	S	S	S	R	S	S	S	S	S	-		R mecA (100.00% 43.8 100.0)	S	S	S	R fusC (100.00% 25.7 99.2)	S	S	S	S	S	S
HICF0622	ERS3476806	30		R	S	S	S	S	S	S	S	S	S	-		R mecA (100.00% 41.9 100.0)	S	S	S	S	S	S	S	S	S	S
HICF0623	ERS3476807	22		R	R	S	S	S	S	S	S	S	R	-		R mecA (100.00% 37.5 100.0)	R erm33 (44.95% 123.1 95.7) ermC (100.00% 606.8 99.6)	S	S	S	S	S	S	S	R grlA[S80F] (100.00% 30.8 99.0) grlA[S80F] (100.00% 30.8 99.0) gyrA[S84L] (100.00% 38.5 98.5) gyrA[S84L] (100.00% 38.5 98.5)	S
HICF0624	ERS3476808	59		R	R	S	S	S	S	-	-	-	-	-		R mecA (100.00% 33.3 99.9)	R FP ermB (100.00% 23.7 100.0)	S	S FN	S	S	R catA2 (100.00% 29.1 100.0)	S	S	S	S
HICF0625	ERS3476809	22		R	R	R	S	S	S	S	S	S	R	-		R mecA (100.00% 44.1 100.0)	R erm33 (44.95% 334.1 95.7) ermC (100.00% 1660.0 99.6)	R tetK (100.00% 1605.0 99.6)	S	S	S	S	S	S	R grlA[S80F] (100.00% 41.0 99.0) grlA[S80F] (100.00% 41.0 99.0) gyrA[S84L] (100.00% 47.3 98.5) gyrA[S84L] (100.00% 47.3 98.5)	S
HICF0626	ERS3476810	22		R	R	S	S	R	R	S	S	S	R	-		R mecA (100.00% 41.9 99.9)	R erm33 (44.95% 233.3 95.7) ermC (100.00% 1142.6 99.6)	S	S	R fusA[V90I] (100.00% 42.9 99.8) fusA[V90I] (100.00% 42.9 99.8)	R aacA-AphD (100.00% 41.6 100.0)	S	S	S	R grlA[S80F] (100.00% 33.6 99.0) grlA[S80F] (100.00% 33.6 99.0) gyrA[S84L] (100.00% 43.6 98.5) gyrA[S84L] (100.00% 43.6 98.5)	S
HICF0627	ERS3476811	22		R	R	S	S	S	S	S	S	S	R	-		R mecA (100.00% 49.1 100.0)	R erm33 (44.95% 355.0 95.7) ermC (100.00% 1595.9 99.6)	S	S	S	S	S	S	S	R grlA[S80F] (100.00% 44.4 99.0) grlA[S80F] (100.00% 44.4 99.0) gyrA[S84L] (100.00% 51.2 98.5) gyrA[S84L] (100.00% 51.2 98.5)	S
HICF0628	ERS3476812	45		R	S	S	S	S	S	S	S	S	S	-		R mecA (100.00% 45.3 100.0)	S	S	S	S	S	S	S	S	S	S
HICF0629	ERS3476813	22		R	S	S	S	S	S	S	S	S	S	-		R mecA (100.00% 49.4 100.0)	S	S	S	S	S	S	S	S	S	S
HICF0630	ERS3476814	22		R	S	S	S	R	S	S	S	S	R	-		R mecA (100.00% 45.4 100.0)	S	S	S	R fusA[P404L] (100.00% 46.2 99.7)	S	S	S	S	R grlA[S80F] (100.00% 39.8 99.0) grlA[S80F] (100.00% 39.8 99.0) gyrA[S84L] (100.00% 48.7 98.5) gyrA[S84L] (100.00% 48.7 98.5)	S
HICF0633	ERS3476815	22		R	R	S	S	S	S	S	S	S	R	-		R mecA (100.00% 66.5 100.0)	R erm33 (44.95% 140.7 95.7) ermC (100.00% 605.4 99.6)	S	S	S	S	S	S	S	R grlA[S80F] (100.00% 61.1 99.0) grlA[S80F] (100.00% 61.1 99.0) gyrA[S84L] (100.00% 76.4 98.5) gyrA[S84L] (100.00% 76.4 98.5)	S
HICF0635	ERS3476819	22		R	S	S	S	S	S	S	S	S	R	-		R mecA (100.00% 30.6 100.0)	S	S	S	S	S	S	S	S	R grlA[S80F] (100.00% 25.9 99.0) grlA[S80F] (100.00% 25.9 99.0) gyrA[S84L] (100.00% 28.0 98.5) gyrA[S84L] (100.00% 28.0 98.5)	S
HICF0636	ERS3476820	8		R	-	-	-	-	S	R	S	S	S	R		R mecA (100.00% 41.6 99.9)	S	R tetK (100.00% 39.9 100.0)	S	S	S	R catA1 (100.00% 177.8 100.0)	S	S	S	R dfrG (100.00% 24.1 100.0)
HICF0637	ERS3476821	5		R	S	S	S	R	S	S	S	S	S	-		R mecA (100.00% 37.5 100.0)	S	S	S	R fusC (100.00% 29.2 99.2)	S	S	S	S	S	S
HICF0638	ERS3476822	45		R	S	S	S	R	S	S	S	S	S	-		R mecA (100.00% 37.8 100.0)	S	S	S	R fusC (100.00% 25.7 99.2)	S	S	S	S FN	S	S
HICF0640	ERS3476823	22		R	R	S	S	R	S	S	S	S	R	-		R mecA (100.00% 25.2 100.0)	R erm33 (44.95% 217.2 95.7) ermC (100.00% 1069.4 99.6)	S	S	R fusA[L461S] (100.00% 25.0 99.8) fusA[L461S] (100.00% 25.0 99.8)	S	S	S	S	R grlA[S80F] (100.00% 23.6 99.0) grlA[S80F] (100.00% 23.6 99.0) gyrA[S84L] (100.00% 24.5 98.5) gyrA[S84L] (100.00% 24.5 98.5)	S
HICF0641	ERS3476824	2851		R	S	S	S	S	S	S	S	S	S	-		R mecA (100.00% 41.8 100.0)	S	S	S	S	S	S	S	S	S	S
HICF0642	ERS3476825	45		R	-	-	-	-	-	-	-	-	-	-		R mecA (100.00% 28.8 100.0)	S	S	S	R fusC (100.00% 21.1 99.2)	S	S	S	S	S	S
HICF0643	ERS3476826	22		R	S	S	S	S	S	S	S	S	R	-		R mecA (100.00% 39.5 100.0)	S	S	S	S	S	S	S	S	R grlA[S80F] (100.00% 30.1 99.0) grlA[S80F] (100.00% 30.1 99.0) gyrA[S84L] (100.00% 44.9 98.5) gyrA[S84L] (100.00% 44.9 98.5)	S
HICF0644	ERS3476827	45		R	S	S	S	R	S	S	S	S	S	-		R mecA (100.00% 39.1 100.0)	S	S	S	R fusC (100.00% 24.9 99.2)	S	S	S	S	S	S
HICF0645	ERS3476828	45		R	S	S	S	S	S	S	S	S	S	-		R mecA (100.00% 35.7 100.0)	S	S	S	S	S	S	S	S	S	S
HICF0646	ERS3476829	22		R	S	S	S	S	S	S	S	S	R	-		R mecA (100.00% 32.7 100.0)	S	S	S	S	S	S	S	S	R grlA[S80F] (100.00% 30.6 99.0) grlA[S80F] (100.00% 30.6 99.0) gyrA[S84L] (100.00% 35.1 98.5) gyrA[S84L] (100.00% 35.1 98.5)	S
HICF0647	ERS3476830	30		R	S	S	S	S	S	S	S	S	S	-		R mecA (100.00% 34.8 100.0)	S	S	S	S	S	S	S	S	S	S
HICF0648	ERS3476831	22		R	R	S	S	S	S	S	S	S	R	-		R mecA (100.00% 40.7 100.0)	R erm33 (44.95% 176.8 95.7) ermC (100.00% 937.4 99.6)	S	S	S	S	S	S	S	R grlA[S80F] (100.00% 27.2 99.0) grlA[S80F] (100.00% 27.2 99.0) gyrA[S84L] (100.00% 36.3 98.5) gyrA[S84L] (100.00% 36.3 98.5)	S
HICF0649	ERS3476832	737		R	S	S	S	S	S	S	S	S	S	-		R mecA (100.00% 39.0 100.0)	S	S	S	S	S	S	S	S	S	S
HICF0651	ERS3476816	508		R	S	S	S	S	S	S	S	S	S	-		R mecA (100.00% 30.7 100.0)	S	S	S	S	S	S	S	S	S	S
HICF0652	ERS3476817	6		R	S	S	S	S	S	S	S	S	S	-		R mecA (100.00% 34.5 100.0)	S	S	S	S	S	S	S	S	S	S
HICF0653	ERS3476818	22		R	S	S	S	S	S	S	S	S	R	-		R mecA (100.00% 40.0 100.0)	S	S	S	S	S	S	S	S	R grlA[S80F] (100.00% 29.6 99.0) grlA[S80F] (100.00% 29.6 99.0) gyrA[S84L] (100.00% 41.7 98.5) gyrA[S84L] (100.00% 41.7 98.5)	S
HICF0654	ERS3476833	22		R	S	S	S	S	S	S	S	S	R	-		R mecA (100.00% 35.8 99.9)	S	S	S	S	S	S	S	S	R grlA[S80F] (100.00% 27.9 99.0) grlA[S80F] (100.00% 27.9 99.0) gyrA[S84L] (100.00% 33.7 98.5) gyrA[S84L] (100.00% 33.7 98.5)	S
HICF0655	ERS3476834	8		R	S	R	S	S	S	S	S	S	S	-		R mecA (100.00% 35.7 100.0)	S	R tetK (100.00% 745.6 100.0)	S	S	S	S	S	S	S FN	U dfrG (100.00% 16.4 100.0)
HICF0656	ERS3476835	22		R	R	S	S	S	S	S	R	S	R	-		R mecA (100.00% 34.1 100.0)	R erm33 (44.95% 154.4 95.7) ermC (100.00% 826.2 99.6)	S	S	S	S	S	R ileS-2 (100.00% 94.1 99.9)	S	R grlA[S80F] (100.00% 26.7 99.0) grlA[S80F] (100.00% 26.7 99.0) gyrA[S84L] (100.00% 36.7 98.5) gyrA[S84L] (100.00% 36.7 98.5)	S
HICF0657	ERS3476836	398		R	S	R	S	S	S	S	S	S	S	-		R mecA (100.00% 38.8 99.8)	S	R tetK (100.00% 30.7 100.0)	S	S	S	S	S	S	S	R dfrG (100.00% 21.3 100.0)
HICF0658	ERS3476837	22		R	-	-	-	-	-	-	-	-	-	-		R mecA (100.00% 36.5 100.0)	R erm33 (44.95% 230.7 95.7) ermC (100.00% 1475.1 99.6)	S	S	S	S	S	S	S	R grlA[S80F] (100.00% 32.3 99.0) grlA[S80F] (100.00% 32.3 99.0) gyrA[S84L] (100.00% 34.3 98.5) gyrA[S84L] (100.00% 34.3 98.5)	S
HICF0659	ERS3476838	36		R	-	-	-	-	S	S	S	S	R	R		R mecA (100.00% 57.6 100.0)	R ermA (100.00% 93.5 100.0)	S	S	S	S	S	S	S	R grlA[S80F] (100.00% 45.0 100.0) grlA[S80F] (100.00% 45.0 100.0) gyrA[S84L] (100.00% 51.8 96.8) gyrA[S84L] (100.00% 51.8 96.8)	S
HICF0660	ERS3476839	22		R	R	S	S	S	S	S	S	S	R	-		R mecA (100.00% 37.4 100.0)	R erm33 (44.95% 186.4 95.7) ermC (100.00% 1005.3 99.6)	S	S	S	S	S	S	S	R grlA[S80F] (100.00% 28.5 99.0) grlA[S80F] (100.00% 28.5 99.0) gyrA[S84L] (100.00% 38.9 98.5) gyrA[S84L] (100.00% 38.9 98.5)	S
HICF0661	ERS3476840	22		R	R	S	S	S	S	S	S	S	R	-		R mecA (100.00% 37.3 100.0)	R erm33 (44.95% 105.4 95.7) ermC (100.00% 502.9 99.6)	S	S	S	S	S	S	S	R grlA[S80F] (100.00% 34.9 99.0) grlA[S80F] (100.00% 34.9 99.0) gyrA[S84L] (100.00% 35.6 98.5) gyrA[S84L] (100.00% 35.6 98.5)	S
HICF0662	ERS3476841	1245		R	S	S	S	S	S	S	S	S	S	-		R mecC (100.00% 40.9 100.0)	S	S	S	S	S	S	S	S	S FN	S
HICF0663	ERS3476842	22		R	S	S	S	S	S	S	S	S	R	-		R mecA (100.00% 37.6 100.0)	S	S	S	S	S	S	S	S	R grlA[S80F] (100.00% 35.6 99.0) grlA[S80F] (100.00% 35.6 99.0) gyrA[S84L] (100.00% 34.6 98.5) gyrA[S84L] (100.00% 34.6 98.5)	S
HICF0665	ERS3476843	22		R	-	-	-	-	-	-	-	-	-	-		R mecA (100.00% 37.4 100.0)	S	S	S	S	S	S	S	S	R grlA[S80F] (100.00% 34.6 99.0) grlA[S80F] (100.00% 34.6 99.0) gyrA[S84L] (100.00% 37.0 98.5) gyrA[S84L] (100.00% 37.0 98.5)	S
HICF0666	ERS3476844	59		R	R	S	S	R	S	S	S	S	S	-		R mecA (100.00% 37.2 99.9)	R erm33 (44.95% 133.2 95.7) ermC (100.00% 700.9 99.6)	S	S	R fusA[L461K] (100.00% 39.9 99.8)	S	S	S	S	S	S
HICF0667	ERS3476845	45		R	S	S	S	R	S	S	S	S	S	-		R mecA (100.00% 34.8 100.0)	S	S FN	S	R fusC (100.00% 21.7 99.2)	S	S	S	S	S	S
HICF0668	ERS3476846	22		R	R	S	S	S	S	S	S	S	R	-		R mecA (100.00% 38.3 100.0)	R erm33 (44.95% 262.2 95.7) ermC (100.00% 1175.0 99.6)	S	S	S	S	S	S	S	R grlA[S80F] (100.00% 31.2 99.0) grlA[S80F] (100.00% 31.2 99.0) gyrA[S84L] (100.00% 37.3 98.5) gyrA[S84L] (100.00% 37.3 98.5)	S
HICF669	ERS3476847	45		R	S	S	S	R	S	S	S	S	S	-		R mecA (100.00% 35.1 100.0)	S	S	S	S FN	S	S	S	S	S	S
HICF0670	ERS3476848	22		R	R	S	S	S	S	S	R	S	R	-		R mecA (100.00% 34.9 100.0)	R erm33 (44.95% 173.1 95.7) ermC (100.00% 861.7 99.6)	S	S	S	S	S	R ileS-2 (100.00% 67.6 99.9)	S	R grlA[S80F] (100.00% 27.9 99.0) grlA[S80F] (100.00% 27.9 99.0) gyrA[S84L] (100.00% 38.0 98.5) gyrA[S84L] (100.00% 38.0 98.5)	S
HICF0671	ERS3476849	22		R	S	S	S	S	S	S	S	S	S	-		R mecA (100.00% 39.3 100.0)	S	S	S	S	S	S	S	S	S	S
HICF0672	ERS3476850	15		R	S	S	S	R	S	S	S	S	S	-		R mecA (100.00% 45.1 99.9)	S	S	S	R fusA[V90I] (100.00% 37.6 99.6) fusA[L461S] (100.00% 37.6 99.6) fusA[L461S] (100.00% 37.6 99.6) fusA[V90I] (100.00% 37.6 99.6)	S	S	S	S	S	S
HICF0673	ERS3476851	45		R	S	S	S	R	S	S	S	S	S	-		R mecA (100.00% 34.5 100.0)	S	S	S	R fusC (100.00% 25.6 99.2)	S	S	S	S	S	S
HICF0674	ERS3476852	2371		R	R	S	S	S	R	S	S	S	R	-		R mecA (100.00% 30.3 100.0)	R erm33 (44.95% 221.0 95.7) ermC (100.00% 920.1 99.6)	S	S	S	R aacA-AphD (100.00% 24.0 100.0)	S	S	S	R grlA[S80F] (100.00% 28.3 99.0) grlA[S80F] (100.00% 28.3 99.0) gyrA[S84L] (100.00% 33.7 98.5) gyrA[S84L] (100.00% 33.7 98.5)	S
HICF0675	ERS3476853	30		R	S	S	S	S	S	S	S	S	S	-		R mecA (100.00% 39.2 99.9)	S	S	S	S	S	S	S	S	S	R dfrG (100.00% 22.2 100.0)
HICF0677	ERS3476854	22		R	R	S	S	S	S	S	S	S	R	-		R mecA (100.00% 41.5 100.0)	R erm33 (44.95% 228.7 95.7) ermC (100.00% 1202.4 99.6)	S	S	S	S	S	S	S FN	R grlA[S80F] (100.00% 30.2 99.0) grlA[S80F] (100.00% 30.2 99.0) gyrA[S84L] (100.00% 47.0 98.5) gyrA[S84L] (100.00% 47.0 98.5)	S
HICF0678	ERS3476855	59		R	R	S	S	R	S	S	S	S	S	-		R mecA (100.00% 70.8 99.9)	R erm33 (44.95% 159.3 95.1) ermC (100.00% 1366.4 100.0)	S	S	R fusA[L461K] (100.00% 63.6 99.8)	S	S	S	S	S	S
HICF0680	ERS3476856	22		R	-	-	-	-	-	-	-	-	-	-		R mecA (100.00% 40.3 99.9)	R erm33 (44.95% 111.4 95.7) ermC (100.00% 470.3 99.6)	S	S	R fusA[H457Y] (100.00% 32.7 99.7)	R aacA-AphD (100.00% 38.0 100.0)	S	S	S	R grlA[S80F] (100.00% 28.5 99.0) grlA[S80F] (100.00% 28.5 99.0) gyrA[S84L] (100.00% 38.1 98.5) gyrA[S84L] (100.00% 38.1 98.5)	S
HICF0681	ERS3476857	22		R	-	-	-	-	-	-	-	-	-	-		R mecA (100.00% 47.2 100.0)	R erm33 (44.95% 475.3 95.7) ermC (100.00% 2218.7 99.6)	S	S	S	S	S	S	S	S	S
HICF0682	ERS3476858	22		R	S	S	S	S	S	-	-	-	-	-		R mecA (100.00% 24.3 100.0)	S	S	S	S	S	S	S	S	R grlA[S80F] (100.00% 19.3 99.0) grlA[S80F] (100.00% 19.3 99.0) gyrA[S84L] (100.00% 27.6 98.5) gyrA[S84L] (100.00% 27.6 98.5)	S
HICF0683	ERS3476859	22		R	R	S	S	S	S	-	-	-	-	-		R mecA (100.00% 36.6 100.0)	R erm33 (44.95% 157.5 95.7) ermC (100.00% 821.9 99.5)	S	S	S	S	S	R ileS-2 (100.00% 96.2 99.9)	S	R grlA[S80F] (100.00% 34.9 99.0) grlA[S80F] (100.00% 34.9 99.0) gyrA[S84L] (100.00% 37.4 98.5) gyrA[S84L] (100.00% 37.4 98.5)	S
HICF0684	ERS3476860	22		R	S	S	S	S	S	S	S	S	R	-		R mecA (100.00% 42.9 100.0)	S	S	S	S	S	S	S	S	R grlA[S80F] (100.00% 40.7 99.0) grlA[S80F] (100.00% 40.7 99.0) gyrA[S84L] (100.00% 48.1 98.5) gyrA[S84L] (100.00% 48.1 98.5)	S
HICF0685	ERS3476861	22		R	-	-	-	-	-	-	-	-	-	-		R mecA (100.00% 39.0 100.0)	R erm33 (44.95% 52.3 95.1) ermC (100.00% 513.4 100.0)	S	S	S	S	S	S	S	R grlA[S80F] (100.00% 31.6 99.0) grlA[S80F] (100.00% 31.6 99.0) gyrA[S84L] (100.00% 36.5 98.5) gyrA[S84L] (100.00% 36.5 98.5)	S
HICF0686	ERS3476862	22		R	R	S	S	S	S	S	S	S	R	-		R mecA (100.00% 34.3 100.0)	R erm33 (44.95% 369.1 95.7) ermC (100.00% 1662.5 99.6)	S	S	S	S	S	S	S	R grlA[S80F] (100.00% 32.0 99.0) grlA[S80F] (100.00% 32.0 99.0) gyrA[S84L] (100.00% 34.0 98.5) gyrA[S84L] (100.00% 34.0 98.5)	S
HICF0687	ERS3476863	22		R	S	S	S	S	S	S	S	S	S	-		R mecA (100.00% 44.2 100.0)	S	S	S	S	S	S	S	S	S	S
HICF0688	ERS3476864	22		R	R	S	S	S	S	S	S	S	R	-		R mecA (100.00% 22.0 100.0)	R erm33 (44.95% 106.8 95.7) ermC (100.00% 560.8 99.6)	S	S	S	S	S	S	S	R grlA[S80F] (100.00% 20.5 99.0) grlA[S80F] (100.00% 20.5 99.0) gyrA[S84L] (100.00% 21.9 98.5) gyrA[S84L] (100.00% 21.9 98.5)	S
HICF0689	ERS3476865	22		R	S	S	S	S	S	S	S	S	R	-		R mecA (100.00% 34.6 100.0)	S	S	S	S	S	S	S	S	R grlA[S80F] (100.00% 26.6 99.0) grlA[S80F] (100.00% 26.6 99.0) gyrA[S84L] (100.00% 31.4 98.5) gyrA[S84L] (100.00% 31.4 98.5)	S
HICF0690	ERS3476866	125		R	R	S	S	S	S	S	S	S	R	-		R mecA (100.00% 33.1 100.0)	R msrA (99.79% 64.7 100.0)	S	S	S	S	S	S	S	R grlA[S80F] (100.00% 26.9 99.1) grlA[S80F] (100.00% 26.9 99.1) gyrA[S84L] (100.00% 31.4 98.3) gyrA[S84L] (100.00% 31.4 98.3)	S
HICF0691	ERS3476867	22		R	S	S	S	S	S	S	S	S	R	-		R mecA (100.00% 38.2 100.0)	S	S	S	S	S	S	S	S	R grlA[S80F] (100.00% 32.5 99.0) grlA[S80F] (100.00% 32.5 99.0) gyrA[S84L] (100.00% 37.7 98.5) gyrA[S84L] (100.00% 37.7 98.5)	S
HICF0692	ERS3476868	22		R	R	S	S	S	S	S	S	S	R	-		R mecA (100.00% 39.3 100.0)	R erm33 (44.95% 191.5 95.7) ermC (100.00% 913.9 99.6)	S	S	S	S	S	S	S	R grlA[S80F] (100.00% 31.0 99.0) grlA[S80F] (100.00% 31.0 99.0) gyrA[S84L] (100.00% 41.9 98.5) gyrA[S84L] (100.00% 41.9 98.5)	S
HICF0693	ERS3476869	149		R	S	S	S	R	S	S	S	S	S	-		R mecA (100.00% 32.0 100.0)	S	S	S	R fusC (100.00% 23.7 99.2)	S	S	S	S	S	S
HICF0694	ERS3476870	22		R	S	S	S	R	S	S	R	S	R	-		R mecA (100.00% 45.7 100.0)	S	S	S	R fusA[H457Y] (100.00% 42.1 99.7)	S	S	R ileS-2 (100.00% 62.5 99.9)	S	R grlA[S80F] (100.00% 34.3 99.0) grlA[S80F] (100.00% 34.3 99.0) gyrA[S84L] (100.00% 46.6 98.5) gyrA[S84L] (100.00% 46.6 98.5)	S
HICF0695	ERS3476871	22		R	-	-	-	-	-	-	-	-	-	-		R mecA (100.00% 42.5 99.9)	R erm33 (44.95% 187.1 95.7) ermC (100.00% 918.4 99.6)	S	S	S	S	S	S	S	R grlA[S80F] (100.00% 32.4 99.0) grlA[S80F] (100.00% 32.4 99.0) gyrA[S84L] (100.00% 41.1 98.5) gyrA[S84L] (100.00% 41.1 98.5)	S
HICF0696	ERS3476872	5		R	S	R	S	R	S	R	S	S	S	-		R mecA (100.00% 90.3 100.0)	S	R tetM (100.00% 64.8 98.0)	S	R fusC (100.00% 49.3 99.2)	S	S	S	S	S	S
HICF0697	ERS3476873	834		R	R	S	S	S	S	S	S	S	S	-		R mecA (100.00% 39.3 99.9)	R msrA (99.79% 112.9 99.3)	S	S	S	S	S	S	S	S	S
HICF0698	ERS3476874	22		R	R	R	S	S	S	S	I	S	R	-		R mecA (100.00% 33.9 100.0)	R erm33 (44.95% 96.5 95.7) ermC (100.00% 505.0 99.6)	R tetK (100.00% 683.3 100.0)	S	S	S	S	R ileS-1[V588F] (100.00% 32.1 99.0)	S	R grlA[S80F] (100.00% 32.3 99.0) grlA[S80F] (100.00% 32.3 99.0) gyrA[S84L] (100.00% 36.4 98.5) gyrA[S84L] (100.00% 36.4 98.5)	S
HICF0699	ERS3476875	149		R	S	S	S	R	S	S	S	S	S	-		R mecA (100.00% 32.0 100.0)	S	S	S	R fusC (100.00% 24.5 99.2)	S	S	S	S	S	S
HICF0700	ERS3476876	737		R	S	S	S	S	S	S	S	S	S	-		R mecA (100.00% 26.6 100.0)	S	S	S	S	S	S	S	S	S	S
HICF0701	ERS3476877	45		R	S	S	S	R	S	S	S	S	S	-		R mecA (100.00% 35.1 100.0)	S	S	S	R fusC (100.00% 24.5 99.2)	S	S	S	S	S	S
HICF0702	ERS3476878	8		R	S	S	S	R	S	S	S	S	S	-		R mecA (100.00% 36.2 100.0)	S	S	S	R fusC (100.00% 24.9 99.8)	S	S	S	S	S	R dfrG (100.00% 23.1 100.0)
HICF0703	ERS3476879	6		R	S	S	S	S	S	S	S	S	S	-		R mecA (100.00% 30.4 100.0)	S	S	S	S	S	S	S	S	S	S
HICF0704	ERS3476880	22		R	R	S	S	S	S	S	S	S	R	-		R mecA (100.00% 30.7 100.0)	R erm33 (44.95% 204.6 95.7) ermC (100.00% 1026.4 99.6)	S	S	S	S	S	S	S	R grlA[S80F] (100.00% 25.1 99.0) grlA[S80F] (100.00% 25.1 99.0) gyrA[S84L] (100.00% 30.5 98.5) gyrA[S84L] (100.00% 30.5 98.5)	S
HICF0705	ERS3476881	22		R	R	S	S	S	S	S	S	S	R	-		R mecA (100.00% 32.0 100.0)	R erm33 (44.95% 263.6 95.7) ermC (100.00% 1389.8 99.6)	S	S	S	S	S	S	S	R grlA[S80F] (100.00% 29.7 99.0) grlA[S80F] (100.00% 29.7 99.0) gyrA[S84L] (100.00% 38.4 98.5) gyrA[S84L] (100.00% 38.4 98.5)	S
HICF0706	ERS3476882	105		R	-	-	-	-	-	-	-	-	-	-		R mecA (100.00% 36.8 100.0)	R ermA (100.00% 53.6 100.0) ermC (100.00% 5.5 99.6)	S	S	S	S	S	S	S	R grlA[S80Y] (100.00% 32.0 99.0) gyrA[S84L] (100.00% 34.3 98.3) grlA[S80Y] (100.00% 32.0 99.0) gyrA[S84L] (100.00% 34.3 98.3)	S
HICF0707	ERS3476883	97		R	-	-	-	-	-	-	-	-	-	-		R mecA (100.00% 36.8 100.0)	S	S	S	S	S	S	S	S	S	S
HICF0708	ERS3476884	22		R	R	R	S	S	S	S	S	S	R	-		R mecA (100.00% 40.5 99.9)	R erm33 (28.28% 14.2 95.7) ermC (100.00% 75.4 99.5)	R tetM (100.00% 109.0 97.5)	S	S	S	S	S	S	R grlA[S80F] (100.00% 37.6 99.0) grlA[S80F] (100.00% 37.6 99.0) gyrA[S84L] (100.00% 44.1 98.5) gyrA[S84L] (100.00% 44.1 98.5)	S
HICF0709	ERS3476885	59		R	R	S	S	R	S	S	S	S	S	-		R mecA (100.00% 45.9 99.9)	R erm33 (44.95% 104.3 95.1) ermC (100.00% 1114.7 100.0)	S	S	R fusA[L461K] (100.00% 46.1 99.8)	S	S	S	S	S	S
HICF0710	ERS3476886	22		R	R	S	S	S	S	S	S	S	R	-		R mecA (100.00% 39.4 100.0)	R erm33 (44.95% 216.0 95.7) ermC (100.00% 1096.6 99.6)	S	S	S	S	S	S	S	R grlA[S80F] (100.00% 36.7 99.0) grlA[S80F] (100.00% 36.7 99.0) gyrA[S84L] (100.00% 40.6 98.5) gyrA[S84L] (100.00% 40.6 98.5)	S
HICF0711	ERS3476887	22		R	R	R	S	S	S	S	S	S	R	-		R mecA (100.00% 46.6 99.9)	R erm33 (41.67% 10.9 95.4) ermC (100.00% 36.4 99.5)	R tetM (100.00% 48.0 97.5)	S	S	S	S	S	S FN	R grlA[S80F] (100.00% 37.4 99.0) grlA[S80F] (100.00% 37.4 99.0) gyrA[S84L] (100.00% 43.2 98.5) gyrA[S84L] (100.00% 43.2 98.5)	S
HICF0712	ERS3476888	22		R	S	S	S	S	S	S	S	S	R	-		R mecA (100.00% 41.0 100.0)	S	S	S	S	S	S	S	S FN	R grlA[S80F] (100.00% 33.7 99.0) grlA[S80F] (100.00% 33.7 99.0) gyrA[S84L] (100.00% 42.4 98.5) gyrA[S84L] (100.00% 42.4 98.5)	S
HICF0714	ERS3476889	22		R	S	S	S	S	S	S	S	S	R	-		R mecA (100.00% 35.1 100.0)	S	S	S	S	S	S	S	S	R grlA[S80F] (100.00% 30.1 99.0) grlA[S80F] (100.00% 30.1 99.0) gyrA[S84L] (100.00% 36.5 98.5) gyrA[S84L] (100.00% 36.5 98.5)	S
HICF0715	ERS3476890	45		R	S	S	S	R	S	S	S	S	S	-		R mecA (100.00% 36.0 100.0)	S	S	S	R FP fusC (100.00% 27.1 99.2)	S	S	S	S	S	S
HICF0716	ERS3476891	22		R	S	S	S	S	S	-	-	-	-	-		R mecA (100.00% 36.2 100.0)	S	S	S	S	S	S	S	S	R grlA[S80F] (100.00% 30.2 99.0) grlA[S80F] (100.00% 30.2 99.0) gyrA[S84L] (100.00% 42.6 98.5) gyrA[S84L] (100.00% 42.6 98.5)	R dfrB[F99Y] (100.00% 22.1 98.3)
HICF0717	ERS3476892	22		R	R	S	S	S	S	S	S	S	R	-		R mecA (100.00% 44.3 100.0)	R erm33 (44.95% 387.1 95.7) ermC (100.00% 1962.8 99.6)	S	S	S	S	S	S	S	R grlA[S80F] (100.00% 40.5 99.0) grlA[S80F] (100.00% 40.5 99.0) gyrA[S84L] (100.00% 49.4 98.5) gyrA[S84L] (100.00% 49.4 98.5)	S
HICF0718	ERS3476893	22		R	R	S	S	S	S	S	S	S	R	-		R mecA (100.00% 35.7 100.0)	R erm33 (44.95% 146.2 95.7) ermC (100.00% 714.5 99.6)	S	S	S	S	S	S	S	R grlA[S80F] (100.00% 31.0 99.0) grlA[S80F] (100.00% 31.0 99.0) gyrA[S84L] (100.00% 35.5 98.5) gyrA[S84L] (100.00% 35.5 98.5)	S
HICF0719	ERS3476894	22		R	R	S	S	S	S	S	S	S	R	-		R mecA (100.00% 43.0 100.0)	R erm33 (44.95% 177.7 95.7) ermC (100.00% 867.2 99.6)	S	S	S	S	S	S	S	R grlA[S80F] (100.00% 36.6 99.0) grlA[S80F] (100.00% 36.6 99.0) gyrA[S84L] (100.00% 42.3 98.5) gyrA[S84L] (100.00% 42.3 98.5)	S
HICF0720	ERS3476895	1649		R	S	S	S	S	S	S	S	S	S	-		R mecA (100.00% 38.8 100.0)	S	S	S	S	S	S	S	S	S	R dfrG (100.00% 25.6 100.0)
HICF0721	ERS3476896	22		R	S	S	S	S	S	S	S	S	R	-		R mecA (100.00% 37.1 100.0)	S	S	S	S	S	S	S	S	R grlA[S80F] (100.00% 32.9 99.0) grlA[S80F] (100.00% 32.9 99.0) gyrA[S84L] (100.00% 40.2 98.5) gyrA[S84L] (100.00% 40.2 98.5)	S
HICF0722	ERS3476897	612		R	R	R	R	S	R	S	S	S	S	-		R mecA (100.00% 35.5 100.0)	R erm33 (44.95% 276.0 95.7) ermC (100.00% 1434.3 99.6)	R tetM (100.00% 30.9 100.0)	R rpoB[H481N] (100.00% 33.3 99.4) rpoB[H481N] (100.00% 33.3 99.4)	S	R aacA-AphD (100.00% 184.1 100.0)	S	S	S	S	S
HICF0723	ERS3476898	22		R	R	S	S	S	S	S	S	S	R	-		R mecA (100.00% 44.2 100.0)	R erm33 (44.95% 302.4 95.7) ermC (100.00% 1538.7 99.6)	S	S	S	S	S	S	S	R grlA[S80F] (100.00% 36.4 99.0) grlA[S80F] (100.00% 36.4 99.0) gyrA[S84L] (100.00% 44.4 98.5) gyrA[S84L] (100.00% 44.4 98.5)	S
HICF0724	ERS3476899	22		R	R	S	S	R	S	S	S	S	R	-		R mecA (100.00% 41.5 100.0)	R erm33 (44.95% 210.5 95.7) ermC (100.00% 990.5 99.6)	S	S	R fusB (100.00% 52.5 100.0)	S	S	S	S	R grlA[S80F] (100.00% 29.0 99.0) grlA[S80F] (100.00% 29.0 99.0) gyrA[S84L] (100.00% 43.4 98.5) gyrA[S84L] (100.00% 43.4 98.5)	S
HICF0725	ERS3476900	22		R	S	S	S	S	S	S	S	S	R	-		R mecA (100.00% 48.0 100.0)	S	S	S	S	S	S	S	S	R grlA[S80F] (100.00% 32.5 99.0) grlA[S80F] (100.00% 32.5 99.0) gyrA[S84L] (100.00% 55.0 98.5) gyrA[S84L] (100.00% 55.0 98.5)	S
HICF0726	ERS3476901	59		R	R	S	S	R	S	S	S	S	S	-		R mecA (100.00% 47.5 99.9)	R erm33 (44.95% 154.8 95.1) ermC (100.00% 1551.1 100.0)	S	S	R fusA[L461K] (100.00% 47.5 99.8)	S	S	S	S	S	S
HICF0727	ERS3476902	22		R	S	S	S	S	S	S	S	S	R	-		R mecA (100.00% 44.1 100.0)	S	S	S	S	S	S	S	S	R grlA[S80F] (100.00% 35.0 99.0) grlA[S80F] (100.00% 35.0 99.0) gyrA[S84L] (100.00% 44.4 98.5) gyrA[S84L] (100.00% 44.4 98.5)	S
HICF0728	ERS3476903	5		R	R	R	S	R	S	S	S	S	R	-		R mecA (100.00% 43.1 100.0)	R erm33 (44.95% 177.1 95.7) ermC (100.00% 908.9 99.6)	R tetM (100.00% 31.1 98.0)	S	R fusC (100.00% 25.5 99.2)	S	S	S	S	R grlB[D432N] (100.00% 33.7 99.5)	S
HICF0729	ERS3476904	22		R	S	S	S	R	S	S	S	S	R	-		R mecA (100.00% 40.4 99.9)	S	S	S	R fusC (100.00% 31.3 100.0)	S	S	S	S	R grlA[S80F] (100.00% 37.1 99.0) grlA[S80F] (100.00% 37.1 99.0) gyrA[S84L] (100.00% 40.8 98.5) gyrA[S84L] (100.00% 40.8 98.5)	S
HICF0730	ERS3476905	59		R	R	S	S	R	S	S	R	S	R	-		R mecA (100.00% 50.8 99.9)	R msrA (99.79% 43.4 99.3)	S	S	R fusB (100.00% 42.4 100.0)	S	S	R ileS-2 (100.00% 56.1 99.9)	S	R grlA[S80F] (100.00% 39.9 99.1) grlA[S80F] (100.00% 39.9 99.1) gyrA[S84L] (100.00% 44.7 97.8) gyrA[S84L] (100.00% 44.7 97.8)	S
HICF0731	ERS3476906	5		R	S	S	S	S	S	S	S	S	S	-		R mecA (100.00% 43.9 100.0)	S	S	S	S	S	S	S	S	S	S
HICF0733	ERS3476907	22		R	R	S	S	S	S	S	S	S	R	-		R mecA (100.00% 45.0 100.0)	R erm33 (44.95% 399.0 95.7) ermC (100.00% 2012.6 99.6)	S	S	S	S	S	S	S	R grlA[S80F] (100.00% 41.8 99.0) grlA[S80F] (100.00% 41.8 99.0) gyrA[S84L] (100.00% 45.9 98.5) gyrA[S84L] (100.00% 45.9 98.5)	S
HICF0734	ERS3476908	45		R	S	R	S	R	S	S	R	S	S	-		R mecA (100.00% 34.9 100.0)	S	R tetK (100.00% 168.6 100.0)	S	R fusC (100.00% 24.1 99.2)	S	S	R ileS-2 (100.00% 205.9 99.9)	S	S	S
HICF0735	ERS3476909	22		R	S	S	S	R	S	S	S	S	R	-		R mecA (100.00% 45.2 100.0)	S	S	S	R fusA[H457Y] (100.00% 46.3 99.6)	S	S	S	S	R grlA[S80F] (100.00% 38.8 99.0) grlA[S80F] (100.00% 38.8 99.0) gyrA[S84L] (100.00% 49.0 98.5) gyrA[S84L] (100.00% 49.0 98.5)	S
HICF0736	ERS3476910	45		R	S	S	S	R	S	S	S	S	S	-		R mecA (100.00% 47.5 100.0)	S	S	S	R fusC (100.00% 30.0 99.2)	S	S	S	S	S	S
HICF0737	ERS3476911	22		R	R	S	S	S	S	S	S	S	R	-		R mecA (100.00% 47.6 100.0)	R erm33 (44.95% 332.6 95.7) ermC (100.00% 1506.5 99.6)	S	S	S	S	S	S	S	R grlA[S80F] (100.00% 36.6 99.0) grlA[S80F] (100.00% 36.6 99.0) gyrA[S84L] (100.00% 53.4 98.5) gyrA[S84L] (100.00% 53.4 98.5)	S
HICF0738	ERS3476912	45		R	S	S	S	R	S	S	S	S	S	-		R mecA (100.00% 56.2 100.0)	S	S	S	R fusC (100.00% 34.3 99.2)	S	S	S	S	S	S
HICF0739	ERS3476913	59		R	S	S	S	R	S	S	S	S	S	-		R mecA (100.00% 53.3 99.9)	S	S	S	R fusA[L461K] (100.00% 50.3 99.8)	S	S	S	S	S FN	S
HICF0740	ERS3476914	22		R	S	S	S	S	S	S	S	S	R	-		R mecA (100.00% 42.9 100.0)	S	S	S	S	S	S	S	S	R grlA[S80F] (100.00% 38.7 99.0) grlA[S80F] (100.00% 38.7 99.0) gyrA[S84L] (100.00% 47.0 98.5) grlB[P451S] (100.00% 40.5 99.2) gyrA[S84L] (100.00% 47.0 98.5)	R dfrB[F99Y] (100.00% 22.1 98.3)
HICF0742	ERS3476915	45		R	S	S	S	R	S	S	S	S	S	-		R mecA (100.00% 55.9 100.0)	S	S	S	R fusC (100.00% 34.7 99.2)	S	S	S	S	S	S
HICF0743	ERS3476916	789		R	S	S	S	S	R	S	S	S	R	-		R mecA (100.00% 40.3 99.9)	S	S	S	S	R aacA-AphD (100.00% 38.4 100.0)	S	S	S	R grlA[S80F] (100.00% 25.5 99.0) grlA[S80F] (100.00% 25.5 99.0) gyrA[S84L] (100.00% 38.4 97.7) gyrA[S84L] (100.00% 38.4 97.7)	U dfrG (100.00% 18.4 100.0)
HICF0744	ERS3476917	22		R	R	S	S	S	S	S	S	S	R	-		R mecA (100.00% 89.5 100.0)	R erm33 (44.95% 568.4 95.7) ermC (100.00% 1677.4 99.6)	S	S	S	S	S	S	S	R grlA[S80F] (100.00% 67.0 99.0) grlA[S80F] (100.00% 67.0 99.0) gyrA[S84L] (100.00% 80.0 98.5) gyrA[S84L] (100.00% 80.0 98.5)	S
HICF0745	ERS3476918	59		R	R	S	S	R	S	S	R	S	R	-		R mecA (100.00% 73.2 99.9)	R FP msrA (99.79% 117.6 99.3)	S	S	R fusB (100.00% 102.5 100.0)	S	S	R ileS-2 (100.00% 147.1 99.9)	S	R grlA[S80F] (100.00% 59.7 99.1) grlA[S80F] (100.00% 59.7 99.1) gyrA[S84L] (100.00% 68.3 97.8) gyrA[S84L] (100.00% 68.3 97.8)	S
HICF0747	ERS3476919	22		R	S	R	S	S	S	S	S	S	S	-		R mecA (100.00% 79.8 100.0)	S	R tetK (100.00% 1900.0 100.0)	S	S	S	S	S	S	S	S
HICF0748	ERS3476920	22		R	S	S	S	S	S	S	S	S	R	-		R mecA (100.00% 43.4 100.0)	S FN	S	S	S	S	S	S	S	R grlA[S80F] (100.00% 32.3 99.0) grlA[S80F] (100.00% 32.3 99.0) gyrA[S84L] (100.00% 41.9 98.5) gyrA[S84L] (100.00% 41.9 98.5)	S
HICF0751	ERS3476921	45		R	S	S	S	R	S	S	S	S	S	-		R mecA (100.00% 54.6 100.0)	S	S	S	R fusC (100.00% 46.4 99.2)	S	S	S	S	S	S
HICF0752	ERS3476922	8		R	R	S	S	R	S	S	S	S	R	-		R mecA (100.00% 35.3 100.0)	R msrA (99.79% 63.0 100.0)	S	S	R fusA[T656K] (100.00% 33.9 99.7)	S	S	S	S	R grlA[S80Y] (100.00% 30.6 99.1) gyrA[S84L] (100.00% 39.4 98.3) grlA[S80Y] (100.00% 30.6 99.1) gyrA[S84L] (100.00% 39.4 98.3)	S
HICF0753	ERS3476923	22		R	S	S	S	S	S	S	S	S	R	-		R mecA (100.00% 90.3 100.0)	S	S	S	S	S	S	S	S	R grlA[S80F] (100.00% 81.4 99.0) grlA[S80F] (100.00% 81.4 99.0) gyrA[S84L] (100.00% 84.2 98.5) gyrA[S84L] (100.00% 84.2 98.5)	S
HICF0754	ERS3476924	1232		R	S	R	S	S	S	S	S	S	S	-		R mecA (100.00% 63.9 99.9)	S	R tetK (100.00% 63.2 100.0)	S	S	S	S	S	S	S	S
HICF0755	ERS3476925	22		R	S	S	S	S	S	S	S	S	R	-		R mecA (100.00% 52.4 100.0)	S	S	S	S	S	S	S	S	R grlA[S80F] (100.00% 50.4 99.0) grlA[S80F] (100.00% 50.4 99.0) gyrA[S84L] (100.00% 52.2 98.5) gyrA[S84L] (100.00% 52.2 98.5)	S
HICF0756	ERS3476926	1472		R	R	R	S	S	S	S	S	S	S	-		R mecA (100.00% 33.4 100.0)	R msrA (99.79% 28.2 100.0)	R tetK (100.00% 29.8 100.0)	S	S	S	S	S	S	S	S
HICF0757	ERS3476927	72		R	R	S	S	S	S	S	S	S	S	-		R mecA (100.00% 116.8 100.0)	R msrA (99.79% 103.3 100.0)	S	S	S	S	S	S	S	S	S
HICF0758	ERS3476928	22		R	R	S	S	S	S	S	S	S	R	-		R mecA (100.00% 38.9 99.9)	R erm33 (44.95% 163.0 95.7) ermC (100.00% 787.9 99.6)	S	S	S	S	S	S	S	R grlA[S80F] (100.00% 34.1 99.0) grlA[S80F] (100.00% 34.1 99.0) gyrA[S84L] (100.00% 41.5 98.5) gyrA[S84L] (100.00% 41.5 98.5)	S
HICF0759	ERS3476929	22		R	R	S	S	S	S	-	-	-	-	-		R mecA (100.00% 36.9 100.0)	R erm33 (44.95% 11.5 95.7) ermC (100.00% 35.1 99.6)	S	S	S	S	S	S	S	R grlA[S80F] (100.00% 24.3 99.0) grlA[S80F] (100.00% 24.3 99.0) gyrA[S84L] (100.00% 39.9 98.5) gyrA[S84L] (100.00% 39.9 98.5)	S
HICF0760	ERS3476930	22		R	R	S	S	S	S	S	S	S	R	-		R mecA (100.00% 44.1 100.0)	R erm33 (44.95% 248.4 95.7) ermC (100.00% 1108.9 99.6)	S	S	S	S	S	S	S	R grlA[S80F] (100.00% 39.4 99.0) grlA[S80F] (100.00% 39.4 99.0) gyrA[S84L] (100.00% 45.9 98.5) gyrA[S84L] (100.00% 45.9 98.5)	S
HICF0761	ERS3476931	22		R	S	S	S	S	S	S	S	S	R	-		R mecA (100.00% 35.8 100.0)	S	S	S	S	S	S	S	S	R grlA[S80F] (100.00% 30.4 99.0) grlA[S80F] (100.00% 30.4 99.0) gyrA[S84L] (100.00% 38.0 98.5) gyrA[S84L] (100.00% 38.0 98.5)	S
HICF0762	ERS3476932	22		R	S	S	S	S	S	S	S	S	S	-		R mecA (100.00% 47.5 100.0)	S	S	S	S	S	S	S	S	S	S
HICF0763	ERS3476933	22		R	R	S	S	S	S	S	S	S	R	-		R mecA (100.00% 95.2 100.0)	R erm33 (44.95% 551.5 95.7) ermC (100.00% 1895.2 99.6)	S	S	S	S	S	S	S	R grlA[S80F] (100.00% 66.3 99.0) grlA[S80F] (100.00% 66.3 99.0) gyrA[S84L] (100.00% 87.9 98.5) gyrA[S84L] (100.00% 87.9 98.5)	S
HICF0765	ERS3476934	59		R	R	S	S	R	S	S	S	S	S	-		R mecA (100.00% 65.5 99.9)	R erm33 (44.95% 320.5 95.1) ermC (100.00% 1760.9 100.0)	S	S	R fusA[L461K] (100.00% 65.7 99.8)	S	S	S	S	S	S
HICF0767	ERS3476935	45		R	S	S	S	R	S	S	S	S	S	-		R mecA (100.00% 88.4 100.0)	S	S	S FN	R FP fusC (100.00% 59.3 99.2)	S	S	S	S	S	S
HICF0768	ERS3476936	30		R	S	S	S	S	S	S	S	S	S	-		R mecA (100.00% 76.8 100.0)	S	S	S	S	S	S	S	S	S	S
HICF0769	ERS3476937	22		R	R	S	S	S	S	S	S	S	R	-		R mecA (100.00% 75.1 100.0)	R erm33 (44.95% 500.3 95.1) ermC (100.00% 2381.7 100.0)	S	S	S	S	S	S	S	R grlA[S80F] (100.00% 66.1 99.0) grlA[S80F] (100.00% 66.1 99.0) gyrA[S84L] (100.00% 70.5 98.5) gyrA[S84L] (100.00% 70.5 98.5)	S
HICF0770	ERS3476938	59*		R	R	S	S	R	S	S	S	S	S	-		R mecA (100.00% 74.5 99.9)	R erm33 (44.95% 407.2 95.1) ermC (100.00% 2185.2 100.0)	S	S	R fusA[L461K] (100.00% 65.3 99.8)	S	S	S	S	S	S
HICF0771	ERS3476939	45		R	S	S	S	R	S	S	S	S	S	-		R mecA (100.00% 42.6 100.0)	S	S	S	R fusC (100.00% 27.0 99.2)	S	S	S	S	S	S
HICF0772	ERS3476940	45		R	S	S	S	R	S	S	S	S	S	-		R mecA (100.00% 91.0 100.0)	S	S	S FN	R FP fusC (100.00% 65.1 99.2)	S	S	S	S	S	S
HICF0774	ERS3476941	30		R	S	S	S	S	S	S	S	S	R	-		R mecA (100.00% 85.0 100.0)	S	S	S	S	S	S	S	S	R grlA[S80Y] (100.00% 75.3 100.0) gyrA[S84L] (100.00% 75.5 96.8) grlA[S80Y] (100.00% 75.3 100.0) gyrA[S84L] (100.00% 75.5 96.8)	R dfrG (100.00% 52.3 100.0)
HICF0775	ERS3476942	22		R	S	S	S	S	S	S	S	S	R	-		R mecA (100.00% 44.7 100.0)	S FN	S	S FN	S FN	S	S	S FN	S FN	R FP grlA[S80F] (100.00% 40.6 99.0) grlA[S80F] (100.00% 40.6 99.0) gyrA[S84L] (100.00% 47.1 98.5) gyrA[S84L] (100.00% 47.1 98.5)	S
HICF0776	ERS3476943	22		R	S	S	S	S	S	S	R	S	R	-		R mecA (100.00% 66.9 100.0)	S	S	S	S	S	S	R ileS-2 (100.00% 159.9 99.9)	S	R grlA[S80F] (100.00% 54.0 99.0) grlA[S80F] (100.00% 54.0 99.0) gyrA[S84L] (100.00% 78.4 98.5) gyrA[S84L] (100.00% 78.4 98.5)	S
HICF0777	ERS3476944	22		R	S	S	S	S	S	S	S	S	R	-		R mecA (100.00% 102.2 100.0)	S	S	S	S	S	S	S	S	R grlA[S80F] (100.00% 67.3 99.0) grlA[S80F] (100.00% 67.3 99.0) gyrA[S84L] (100.00% 97.9 98.5) gyrA[S84L] (100.00% 97.9 98.5)	S
HICF0778	ERS3476945	45		R	S	S	S	R	S	S	S	S	S	-		R mecA (100.00% 42.3 100.0)	S	S	S	R fusC (100.00% 26.1 99.2)	S	S	S	S	S	S
HICF0779	ERS3476946	22		R	R	S	S	S	S	S	I	S	R	-		R mecA (100.00% 53.7 100.0)	R erm33 (44.95% 94.9 95.7) ermC (100.00% 444.0 99.6)	S	S	S	S	S	R ileS-1[V588F] (100.00% 47.7 99.0)	S	R grlA[S80F] (100.00% 45.2 99.0) grlA[S80F] (100.00% 45.2 99.0) gyrA[S84L] (100.00% 64.9 98.5) gyrA[S84L] (100.00% 64.9 98.5)	S
HICF0780	ERS3476947	22		R	S	S	S	S	S	S	S	S	R	-		R mecA (100.00% 27.9 100.0)	S	S	S	S	S	S	S	S	R grlA[S80F] (100.00% 24.6 99.0) grlA[S80F] (100.00% 24.6 99.0) gyrA[S84L] (100.00% 29.3 98.5) gyrA[S84L] (100.00% 29.3 98.5)	S
HICF0781	ERS3476948	2625		R	S	R	S	S	R	S	S	S	S	-		R mecA (100.00% 42.7 100.0)	S	R tetL (100.00% 32.3 99.8)	S	S FN	R FP aacA-AphD (100.00% 39.8 100.0)	S	S	S	S	S
HICF0782	ERS3476949	22		R	R	S	S	S	S	S	S	S	R	-		R mecA (100.00% 40.3 100.0)	R erm33 (44.95% 180.4 95.7) ermC (100.00% 1072.6 99.6)	S	S	S	S	S	S	S	R grlA[S80F] (100.00% 31.8 99.0) grlA[S80F] (100.00% 31.8 99.0) gyrA[S84L] (100.00% 38.4 98.5) gyrA[S84L] (100.00% 38.4 98.5)	S
HICF0784	ERS3476950	22		R	-	-	-	-	-	-	-	-	-	-		R mecA (100.00% 54.4 100.0)	R erm33 (44.95% 161.8 95.7) ermC (100.00% 849.6 99.6)	S	S	S	S	S	S	S	R grlA[S80F] (100.00% 43.2 99.0) grlA[S80F] (100.00% 43.2 99.0) gyrA[S84L] (100.00% 55.9 98.5) gyrA[S84L] (100.00% 55.9 98.5)	S
HICF0785	ERS3476951	22		R	S	S	S	S	S	S	S	S	S	-		R mecA (100.00% 44.0 100.0)	S	S	S	S	S	S	S	S	S	S
HICF0786	ERS3476952	6		R	R	S	S	S	S	S	S	S	S	-		R mecA (100.00% 52.2 100.0)	R erm33 (44.95% 431.0 95.7) ermC (100.00% 1775.8 99.6)	S	S	S	S	S	S	S	S	S
HICF0787	ERS3476953	22		R	R	S	S	S	S	S	S	S	R	-		R mecA (100.00% 42.8 100.0)	R erm33 (44.95% 151.3 95.7) ermC (100.00% 680.5 99.6)	S	S	S	S	S	S	S	R grlA[S80F] (100.00% 38.5 99.0) grlA[S80F] (100.00% 38.5 99.0) gyrA[S84L] (100.00% 46.9 98.5) gyrA[S84L] (100.00% 46.9 98.5)	S
HICF0788	ERS3476954	30		R	S	S	S	S	S	S	S	S	S	-		R mecA (100.00% 40.8 100.0)	S	S	S	S	S	S	S	S	S	S
HICF0789	ERS3476955	22		R	R	S	S	S	S	S	S	S	R	-		R mecA (100.00% 40.0 100.0)	R erm33 (44.95% 227.9 95.7) ermC (100.00% 891.5 99.6)	S	S	S	S	S	S	S	R grlA[S80F] (100.00% 39.2 99.0) grlA[S80F] (100.00% 39.2 99.0) gyrA[S84L] (100.00% 42.6 98.5) gyrA[S84L] (100.00% 42.6 98.5)	S
HICF0790	ERS3476956	22		R	S	S	S	S	S	S	S	S	R	-		R mecA (100.00% 59.3 99.9)	S	S	S	S	S	S	S	S	R grlA[S80F] (100.00% 48.0 99.0) grlA[S80F] (100.00% 48.0 99.0) gyrA[S84L] (100.00% 62.6 98.5) gyrA[S84L] (100.00% 62.6 98.5)	S
HICF0791	ERS3476957	45		R	R	S	S	R	S	S	S	S	S	-		R mecA (100.00% 48.6 100.0)	R msrA (99.79% 228.5 99.9)	S	S	R fusC (100.00% 31.5 99.2)	S	S	S	S	S	S
HICF0792	ERS3476958	22		R	S	S	S	S	S	S	S	S	R	-		R mecA (100.00% 54.5 100.0)	S	S	S	S	S	S	S	S	R grlA[S80F] (100.00% 48.5 99.0) grlA[S80F] (100.00% 48.5 99.0) gyrA[S84L] (100.00% 55.0 98.5) gyrA[S84L] (100.00% 55.0 98.5)	S
HICF0794	ERS3476959	45		R	S	S	S	S	S	S	S	S	R	-		R mecA (100.00% 60.6 100.0)	S	S	S	S	S	S	S	S	R grlA[S80F] (100.00% 47.1 98.8) grlA[S80F] (100.00% 47.1 98.8) gyrA[S84L] (100.00% 45.2 95.7) grlB[P585S] (100.00% 42.5 98.8) grlB[P585S] (100.00% 42.5 98.8) gyrA[S84L] (100.00% 45.2 95.7)	S
HICF0796	ERS3476960	22		R	S	S	S	S	S	S	S	S	R	-		R mecA (100.00% 60.7 100.0)	S	S	S	S	S	S	S	S	R grlA[S80F] (100.00% 52.6 99.0) grlA[S80F] (100.00% 52.6 99.0) gyrA[S84L] (100.00% 66.3 98.5) gyrA[S84L] (100.00% 66.3 98.5)	S
HICF0797	ERS3476961	80		R	R	S	S	S	S	S	S	S	S	-		R mecA (100.00% 53.5 100.0)	R erm33 (44.95% 261.7 95.7) ermC (100.00% 1212.9 99.6)	S	S	S	S	S	S	S	S	S
HICF0798	ERS3476962	22		R	R	S	S	S	S	S	S	S	S	-		R mecA (100.00% 48.9 100.0)	R erm33 (44.95% 357.3 95.7) ermC (100.00% 1562.3 99.6)	S	S	S	S	S	S	S	S	S
HICF0799	ERS3476963	5		R	S	S	S	S	S	S	S	S	S	-		R mecA (100.00% 49.8 100.0)	S	S	S	S	S	S	S	S	S	S
HICF0800	ERS3476964	22		R	R	S	S	S	S	S	S	S	R	-		R mecA (100.00% 64.0 100.0)	R erm33 (44.95% 172.1 95.1) ermC (100.00% 1471.2 100.0)	S	S	S	S	S	S	S	R grlA[S80F] (100.00% 47.2 99.0) grlA[S80F] (100.00% 47.2 99.0) gyrA[S84L] (100.00% 64.5 98.5) gyrA[S84L] (100.00% 64.5 98.5)	S
HICF0801	ERS3476965	22		R	R	S	S	S	S	S	S	S	R	-		R mecA (100.00% 50.2 100.0)	R FP erm33 (44.95% 49.5 95.7) ermC (100.00% 250.5 99.6)	S	S	S	S	S	S	S	R grlA[S80F] (100.00% 45.9 99.0) grlA[S80F] (100.00% 45.9 99.0) gyrA[S84L] (100.00% 55.4 98.5) gyrA[S84L] (100.00% 55.4 98.5)	S
HICF0802	ERS3476966	22		R	-	-	-	-	S	S	R	S	R	R		R mecA (100.00% 60.4 100.0)	S	S	S	S	S	S	R ileS-2 (100.00% 159.3 99.9)	S	R grlA[S80F] (100.00% 42.6 99.0) grlA[S80F] (100.00% 42.6 99.0) gyrA[S84L] (100.00% 56.7 98.5) gyrA[S84L] (100.00% 56.7 98.5)	S
HICF0806	ERS3476967	22		R	R	S	S	S	S	S	S	S	R	-		R mecA (100.00% 28.2 100.0)	R erm33 (44.95% 225.4 95.7) ermC (100.00% 1095.2 99.6)	S	S	S	S	S	S	S	R grlA[S80F] (100.00% 24.0 99.0) grlA[S80F] (100.00% 24.0 99.0) gyrA[S84L] (100.00% 28.6 98.5) gyrA[S84L] (100.00% 28.6 98.5)	S
HICF0807	ERS3476968	22		R	S	S	S	S	S	S	S	S	R	-		R mecA (100.00% 48.4 100.0)	S	S	S	S	S	S	S	S	R grlA[S80F] (100.00% 37.4 99.0) grlA[S80F] (100.00% 37.4 99.0) gyrA[S84L] (100.00% 53.1 98.5) gyrA[S84L] (100.00% 53.1 98.5)	S
HICF0809	ERS3476969	789		R	S	R	S	S	R	S	S	S	R	-		R mecA (100.00% 51.3 99.9)	S	R tetK (100.00% 145.7 100.0)	S	S	R aacA-AphD (100.00% 48.3 100.0)	S	S	S	R grlA[S80F] (100.00% 34.9 99.0) grlA[S80F] (100.00% 34.9 99.0) gyrA[S84L] (100.00% 46.9 97.7) gyrA[S84L] (100.00% 46.9 97.7)	R dfrG (100.00% 20.5 100.0)
HICF0810	ERS3476970	779		R	S	S	S	R	S	S	S	S	S	-		R mecA (100.00% 36.6 100.0)	S	S	S	R fusC (100.00% 29.8 100.0)	S	S	S	S	S	S
HICF0812	ERS3476971	22		R	S	S	S	R	R	S	S	S	R	-		R mecA (100.00% 25.9 99.9)	S	S	S	R fusA[H457Y] (100.00% 28.8 99.7)	R aacA-AphD (100.00% 28.1 100.0)	S	S	S	R grlA[S80F] (100.00% 22.1 99.0) grlA[S80F] (100.00% 22.1 99.0) gyrA[S84L] (100.00% 30.2 98.5) gyrA[S84L] (100.00% 30.2 98.5)	S
HICF0813	ERS3476972	5		R	R	S	R	S	S	-	-	-	-	-		R mecA (100.00% 34.6 99.9)	R erm33 (44.95% 168.9 95.7) ermC (100.00% 760.6 99.5)	S	R rpoB[S486L] (100.00% 34.2 99.5)	S	S	S	S	S	S	S
HICF0814	ERS3476973	508		R	S	S	S	S	S	S	S	S	S	-		R mecA (100.00% 37.2 100.0)	S	S	S	S	S	S	S	S	S	S
HICF0815	ERS3476974	1		R	S	S	S	R	S	-	-	-	-	-		R mecA (100.00% 36.1 100.0)	S	S	S	R fusC (100.00% 25.7 100.0)	S	S	S	S	S	S
HICF0816	ERS3476975	45		R	S	S	S	R	S	S	S	S	S	-		R mecA (100.00% 28.4 100.0)	S	S	S	R fusC (100.00% 21.1 99.2)	S	S	S	S	S	S
HICF0817	ERS3476976	1*		R	R	R	S	S	S	S	S	S	S	-		R mecA (100.00% 37.9 100.0)	R erm33 (38.11% 13.8 96.8) ermC (100.00% 22.2 99.5)	R tetK (100.00% 29.0 99.9)	S	S	S	S	S	S	S	S
HICF0819	ERS3476977	22		R	S	S	S	S	S	S	S	S	R	-		R mecA (100.00% 34.1 100.0)	S	S	S	S	S	S	S	S	R grlA[S80F] (100.00% 29.2 99.0) grlA[S80F] (100.00% 29.2 99.0) gyrA[S84L] (100.00% 35.5 98.5) gyrA[S84L] (100.00% 35.5 98.5)	S
HICF0820	ERS3476978	2371		R	R	S	S	S	R	S	S	S	R	-		R mecA (100.00% 31.2 100.0)	R erm33 (44.95% 194.9 95.7) ermC (100.00% 936.7 99.6)	S	S	S	R aacA-AphD (100.00% 27.8 100.0)	S	S	S	R grlA[S80F] (100.00% 26.6 99.0) grlA[S80F] (100.00% 26.6 99.0) gyrA[S84L] (100.00% 32.6 98.5) gyrA[S84L] (100.00% 32.6 98.5)	S
HICF0821	ERS3476979	22		R	S	S	S	R	S	S	S	S	R	-		R mecA (100.00% 31.1 100.0)	S	S	S	R fusA[V90I] (100.00% 29.4 99.8) fusA[V90I] (100.00% 29.4 99.8)	S	S	S	S	R FP grlA[S80F] (100.00% 23.5 99.0) grlA[S80F] (100.00% 23.5 99.0) gyrA[S84L] (100.00% 33.7 98.5) gyrA[S84L] (100.00% 33.7 98.5)	S
HICF0822	ERS3476980	1		R	R	S	S	S	S	S	S	S	S	-		R mecA (100.00% 79.0 100.0)	R erm33 (44.95% 15.9 95.7) ermC (100.00% 53.6 99.5)	R tetK (100.00% 66.8 99.9)	S	S	S	S	S	S	S	S
HICF0823	ERS3476981	8		R	R	S	S	S	S	S	S	S	S	-		R mecA (100.00% 27.9 100.0)	R msrA (99.79% 51.6 100.0)	S	S	S	S	S	S	S	S	S
HICF0824	ERS3476982	772		R	R	S	S	S	R	S	S	S	R	-		R mecA (100.00% 34.4 99.9)	R msrA (99.79% 21.6 100.0)	S	S	S	R aacA-AphD (100.00% 29.3 100.0)	S	S	S	R grlA[S80Y] (100.00% 25.0 99.1) gyrA[S84L] (100.00% 30.1 98.3) grlA[S80Y] (100.00% 25.0 99.1) gyrA[S84L] (100.00% 30.1 98.3)	R dfrG (100.00% 56.6 100.0)
HICF0826	ERS3476983	NOVEL		R	S	S	S	S	S	S	S	S	R	-		R mecA (100.00% 28.1 100.0)	S	S	S	S	S	S	S	S	R grlA[S80F] (100.00% 23.7 99.0) grlA[S80F] (100.00% 23.7 99.0) gyrA[S84L] (100.00% 30.9 98.5) gyrA[S84L] (100.00% 30.9 98.5)	S
HICF0827	ERS3476984	45		R	-	-	-	-	-	-	-	-	-	-		R mecA (100.00% 31.4 100.0)	S	S	S	U fusC (100.00% 19.3 99.2)	S	S	S	S	S	S
HICF0828	ERS3476985	59		R	R	S	S	R	S	S	S	S	R	-		R mecA (100.00% 57.7 99.9)	R msrA (99.79% 92.1 99.3)	S	S	R fusB (100.00% 76.8 100.0)	S	S	R ileS-2 (100.00% 119.6 99.8)	S	R grlA[S80F] (100.00% 39.5 99.1) grlA[S80F] (100.00% 39.5 99.1) gyrA[S84L] (100.00% 57.3 97.8) gyrA[S84L] (100.00% 57.3 97.8)	S
HICF0829	ERS3476986	22		R	S	S	S	R	S	S	S	S	R	-		R mecA (100.00% 39.6 100.0)	S	S	S	R fusA[L461K] (100.00% 39.8 99.7)	S	S	S	S	R grlA[S80F] (100.00% 31.9 99.0) grlA[S80F] (100.00% 31.9 99.0) gyrA[S84L] (100.00% 38.8 98.5) gyrA[S84L] (100.00% 38.8 98.5)	S
HICF0830	ERS3476987	22		R	S	S	S	S	S	S	S	S	R	-		R mecA (100.00% 45.8 100.0)	S	S	S	S	S	S	S	S	R grlA[S80F] (100.00% 39.2 99.0) grlA[S80F] (100.00% 39.2 99.0) gyrA[S84L] (100.00% 45.3 98.5) gyrA[S84L] (100.00% 45.3 98.5)	S
HICF0831	ERS3476988	1		R	S	S	S	R	S	S	S	S	S	-		R mecA (100.00% 55.1 100.0)	S	S	S	R fusC (100.00% 42.7 100.0)	S	S	S	S	S	S
HICF0832	ERS3476989	121		R	R	S	S	S	R	S	S	S	S	-		R mecA (100.00% 50.1 99.9)	R erm33 (44.95% 220.7 95.7) ermC (100.00% 1089.8 99.6)	S	S	S	R aacA-AphD (100.00% 51.5 99.9)	S	S	S	S	S
HICF0833	ERS3476990	45		R	S	S	S	R	S	S	S	S	S	-		R mecA (100.00% 67.0 100.0)	S	S	S	R fusC (100.00% 40.3 99.2)	S	S	S	S	S	S
HICF0834	ERS3476991	2981		R	-	-	-	-	-	-	-	-	-	-		R mecA (100.00% 61.7 100.0)	R erm33 (44.95% 13.2 95.7) ermC (100.00% 41.2 99.5)	R tetK (100.00% 53.4 99.9)	S	S	S	S	S	S	S	S
HICF0835	ERS3476992	59		R	R	S	S	R	S	S	S	S	S	-		R mecA (100.00% 56.2 99.9)	R erm33 (44.95% 148.1 95.1) ermC (100.00% 1416.2 100.0)	S	S	R fusA[L461K] (100.00% 54.7 99.8)	S	S	S	S	S	S
HICF0837	ERS3476993	22		R	S	S	S	S	S	S	S	S	R	-		R mecA (100.00% 63.9 100.0)	S	S	S	S	S	S	S	S	R grlA[S80F] (100.00% 54.4 99.0) grlA[S80F] (100.00% 54.4 99.0) gyrA[S84L] (100.00% 66.3 98.5) gyrA[S84L] (100.00% 66.3 98.5)	S
HICF0838	ERS3476994	22		R	R	S	S	S	S	S	S	S	R	-		R mecA (100.00% 68.1 100.0)	R erm33 (44.95% 105.3 95.7) ermC (100.00% 581.5 99.6)	S	S	R fusA[M453I] (100.00% 68.0 99.7)	S	S	S	S	R grlA[S80F] (100.00% 52.2 99.0) grlA[S80F] (100.00% 52.2 99.0) gyrA[S84L] (100.00% 76.2 98.5) gyrA[S84L] (100.00% 76.2 98.5)	S
HICF0839	ERS3476995	45		R	S	S	S	R	S	S	S	S	S	-		R mecA (100.00% 58.7 100.0)	S FN	S	S	R FP fusC (100.00% 41.9 99.2)	S	S	S	S	S FN	S
HICF0840	ERS3476996	22		R	R	S	S	R	R	S	S	S	R	-		R mecA (100.00% 55.2 99.9)	R erm33 (44.95% 405.4 95.7) ermC (100.00% 1871.2 99.6)	S	S	R FP fusA[V90I] (100.00% 59.8 99.8) fusA[V90I] (100.00% 59.8 99.8)	R aacA-AphD (100.00% 56.8 100.0)	S	S	S	R grlA[S80F] (100.00% 53.3 99.0) grlA[S80F] (100.00% 53.3 99.0) gyrA[S84L] (100.00% 56.7 98.5) gyrA[S84L] (100.00% 56.7 98.5)	S
HICF0841	ERS3476997	1		R	R	S	S	S	S	S	S	S	S	-		R mecA (100.00% 45.1 100.0)	R erm33 (44.95% 10.1 95.7) ermC (100.00% 28.6 99.5)	S	S	S	S	S	S	S	S	S
HICF0844	ERS3476998	36		R	R	S	S	S	S	S	S	S	R	-		R mecA (100.00% 49.1 99.9)	R ermA (100.00% 85.0 100.0)	S	S	S	S	S	S	S	R grlA[S80F] (100.00% 48.5 100.0) grlA[S80F] (100.00% 48.5 100.0) gyrA[S84L] (100.00% 39.7 96.8) gyrA[S84L] (100.00% 39.7 96.8)	S
HICF0845	ERS3476999	5		R	R	S	S	S	S	S	S	S	R	-		R mecA (100.00% 50.5 100.0)	R ermA (100.00% 41.2 99.9)	S	S	S	S	S	S	S	R grlA[S80F] (100.00% 47.8 99.1)	S
HICF0846	ERS3477000	22		R	S	S	S	S	R	S	S	S	R	-		R mecA (100.00% 45.3 100.0)	S	S	S	S	R aacA-AphD (100.00% 42.8 100.0)	S	S	S	R grlA[S80F] (100.00% 44.8 99.0) grlA[S80F] (100.00% 44.8 99.0) gyrA[S84L] (100.00% 45.8 98.5) gyrA[S84L] (100.00% 45.8 98.5)	S
HICF0847	ERS3477001	22		R	R	S	S	S	S	S	S	S	R	-		R mecA (100.00% 38.4 100.0)	R erm33 (44.95% 191.4 95.7) ermC (100.00% 787.9 99.6)	S	S	S	S	S	S	S	R grlA[S80F] (100.00% 36.7 99.0) grlA[S80F] (100.00% 36.7 99.0) gyrA[S84L] (100.00% 40.1 98.5) gyrA[S84L] (100.00% 40.1 98.5)	S
HICF0848	ERS3477002	22		R	R	S	S	S	S	S	S	S	R	-		R mecA (100.00% 48.1 100.0)	R erm33 (44.95% 134.1 95.7) ermC (100.00% 620.1 99.6)	S	S	S	S	S	S	S	R grlA[S80F] (100.00% 43.4 99.0) grlA[S80F] (100.00% 43.4 99.0) gyrA[S84L] (100.00% 51.0 98.5) gyrA[S84L] (100.00% 51.0 98.5)	S
HICF0849	ERS3477003	1		R	S	S	S	R	R	S	S	S	S	-		R mecA (100.00% 42.9 99.9)	S	S	S	R fusC (100.00% 29.6 100.0)	R aacA-AphD (100.00% 42.6 100.0)	S	S	S	S	S
HICF0850	ERS3477004	789		R	S	S	S	S	R	S	S	S	R	-		R mecA (100.00% 62.2 99.9)	S	S	S	S	R aacA-AphD (100.00% 63.9 100.0)	S	S	S	R grlA[S80F] (100.00% 53.2 99.0) grlA[S80F] (100.00% 53.2 99.0) gyrA[S84L] (100.00% 55.2 97.7) gyrA[S84L] (100.00% 55.2 97.7)	R dfrG (100.00% 34.4 100.0)
HICF0851	ERS3477005	72		R	S	R	S	R	S	S	S	S	S	-		R mecA (100.00% 39.4 99.9)	S	R tetK (100.00% 41.3 100.0)	S	R fusC (100.00% 30.1 99.8)	S	S	S	S	S	S
HICF0852	ERS3477006	22		R	S	S	S	S	S	-	-	-	-	-		R mecA (100.00% 54.4 100.0)	S	S	S	S	S	S	S	S	R grlA[S80F] (100.00% 50.1 99.0) grlA[S80F] (100.00% 50.1 99.0) gyrA[S84L] (100.00% 56.0 98.5) gyrA[S84L] (100.00% 56.0 98.5)	S
HICF0854	ERS3477007	398		R	S	R	S	S	S	S	S	S	R	-		R mecA (100.00% 58.9 100.0)	S	R tetM (98.91% 47.3 97.5)	S	S	S	S	S	S	R FP grlA[S80F] (100.00% 48.5 99.4)	S
HICF0855	ERS3477008	612		R	R	R	R	S	R	S	S	S	S	-		R mecA (100.00% 35.2 100.0)	R erm33 (44.95% 80.5 95.7) ermC (100.00% 381.8 99.6)	R tetM (100.00% 37.2 100.0)	R rpoB[H481N] (100.00% 41.0 99.4) rpoB[H481N] (100.00% 41.0 99.4)	S	R aacA-AphD (100.00% 181.9 100.0)	S	S	S	S	S
HICF0856	ERS3477009	1		R	R	R	S	S	S	S	S	S	S	-		R mecA (100.00% 48.0 99.9)	R erm33 (44.95% 10.3 95.7) ermC (100.00% 31.9 99.5)	R tetK (100.00% 37.5 99.9)	S	S	S	S	S	S	S	S
HICF0857	ERS3477010	22		R	S	S	S	R	R	S	I	S	R	-		R mecA (100.00% 53.4 99.9)	S	S	S	R fusA[V90I] (100.00% 44.3 99.8) fusA[V90I] (100.00% 44.3 99.8)	R aacA-AphD (100.00% 56.4 100.0)	S	R ileS-1[V588F] (100.00% 41.7 99.0)	S	R grlA[S80F] (100.00% 41.6 99.0) grlA[S80F] (100.00% 41.6 99.0) gyrA[S84L] (100.00% 54.1 98.5) gyrA[S84L] (100.00% 54.1 98.5)	S
HICF0858	ERS3477011	59		R	S	S	S	R	S	S	S	S	S	-		R mecA (100.00% 37.1 99.9)	S	S	S	R fusA[L461K] (100.00% 36.8 99.8)	S	S	S	S	S	S
HICF0859	ERS3477012	22		R	S	S	S	S	S	-	-	-	-	-		R mecA (100.00% 46.7 100.0)	S	S	S	S	S	S	S	S	R grlA[S80F] (100.00% 38.1 99.0) grlA[S80F] (100.00% 38.1 99.0) gyrA[S84L] (100.00% 43.3 98.5) gyrA[S84L] (100.00% 43.3 98.5)	S
HICF0860	ERS3477013	80		R	R	S	S	S	S	S	S	S	S	-		R mecA (100.00% 46.7 100.0)	R erm33 (44.95% 271.1 95.7) ermC (100.00% 1315.7 99.6)	S	S	S	S	S	S	S	S	S
HICF0861	ERS3477014	8		R	S	R	S	S	S	S	S	S	R	-		R mecA (100.00% 54.9 99.8)	S	R tetK (100.00% 51.0 100.0)	S	S	S	S	S	S	R FP grlA[S80Y] (100.00% 38.0 99.1) gyrA[S84L] (100.00% 59.6 98.4) grlA[S80Y] (100.00% 38.0 99.1) grlB[D432N] (100.00% 40.6 99.7) gyrA[S84L] (100.00% 59.6 98.4)	S
HICF0862	ERS3477015	22		R	S	S	S	S	S	S	S	S	S	-		R mecA (100.00% 46.3 100.0)	S	S	S	S	S	S	S	S	S	S
HICF0863	ERS3477016	22		R	-	-	-	-	-	-	-	-	-	-		R mecA (100.00% 49.7 100.0)	S	S	S	S	S	S	S	S	R grlA[S80F] (100.00% 37.6 99.0) grlA[S80F] (100.00% 37.6 99.0) gyrA[S84L] (100.00% 49.3 98.5) gyrA[S84L] (100.00% 49.3 98.5)	S
HICF0864	ERS3477017	22		R	R	S	S	S	S	-	-	-	-	-		R mecA (100.00% 50.9 100.0)	R erm33 (44.95% 216.9 95.7) ermC (100.00% 1170.2 99.6)	S	S	S	S	S	S	S	R grlA[S80F] (100.00% 38.4 99.0) grlA[S80F] (100.00% 38.4 99.0) gyrA[S84L] (100.00% 49.9 98.5) gyrA[S84L] (100.00% 49.9 98.5)	S
HICF0865	ERS3477018	1649		R	S	S	S	S	S	S	S	S	S	-		R mecA (100.00% 35.2 100.0)	S	S	S	S	S	S	S	S	S	R dfrG (100.00% 23.0 100.0)
HICF0866	ERS3477019	22		R	S	S	S	R	S	S	I	S	R	-		R mecA (100.00% 44.9 100.0)	S	S	S	R fusA[H457Y] (100.00% 45.3 99.7)	S	S	R ileS-1[V588F] (100.00% 41.9 99.0)	S	R grlA[S80F] (100.00% 40.7 99.0) grlA[S80F] (100.00% 40.7 99.0) gyrA[S84L] (100.00% 44.5 98.5) gyrA[S84L] (100.00% 44.5 98.5)	S
HICF0867	ERS3477020	22		R	R	S	S	S	S	S	S	S	R	-		R mecA (100.00% 53.3 100.0)	R erm33 (44.95% 238.8 95.7) ermC (100.00% 1211.7 99.6)	S	S	S	S	S	S	S	R grlA[S80F] (100.00% 46.3 99.0) grlA[S80F] (100.00% 46.3 99.0) gyrA[S84L] (100.00% 55.3 98.5) gyrA[S84L] (100.00% 55.3 98.5)	S
HICF0868	ERS3477021	22		R	S	S	S	S	S	S	S	S	R	-		R mecA (100.00% 57.3 100.0)	S	S	S	S	S	S	S	S	R grlA[S80F] (100.00% 43.5 99.0) grlA[S80F] (100.00% 43.5 99.0) gyrA[S84L] (100.00% 51.7 98.5) gyrA[S84L] (100.00% 51.7 98.5)	S
HICF0869	ERS3477022	59		R	R	S	S	R	S	S	S	S	S	-		R mecA (100.00% 26.8 99.9)	R erm33 (44.95% 54.3 95.1) ermC (100.00% 545.4 100.0)	S	S	R fusA[L461K] (100.00% 24.3 99.8)	S	S	S	S	S FN	S
HICF0870	ERS3477023	8		R	S	R	S	S	S	-	-	-	-	-		R mecA (100.00% 45.5 99.8)	S	R tetK (100.00% 44.7 100.0)	S	S	S	S	S	S	R grlA[S80Y] (100.00% 39.8 99.1) gyrA[S84L] (100.00% 45.8 98.4) grlA[S80Y] (100.00% 39.8 99.1) grlB[D432N] (100.00% 39.2 99.7) gyrA[S84L] (100.00% 45.8 98.4)	S
HICF0871	ERS3477024	1		R	R	S	S	S	S	S	S	S	S	-		R mecA (100.00% 46.1 100.0)	R erm33 (39.62% 10.0 96.2) ermC (100.00% 33.5 99.5)	S	S	S	S	S	S	S	S	S
HICF0872	ERS3477025	22		R	S	S	S	S	S	S	S	S	R	-		R mecA (100.00% 48.7 100.0)	S	S	S	S	S	S	S	S	R grlA[S80F] (100.00% 38.1 99.0) grlA[S80F] (100.00% 38.1 99.0) gyrA[S84L] (100.00% 46.6 98.5) gyrA[S84L] (100.00% 46.6 98.5)	S
HICF0873	ERS3477026	22		R	S	S	S	S	S	S	S	S	R	-		R mecA (100.00% 44.3 100.0)	S	S	S	S	S	S	S	S	R grlA[S80F] (100.00% 39.1 99.0) grlA[S80F] (100.00% 39.1 99.0) gyrA[S84L] (100.00% 47.2 98.5) gyrA[S84L] (100.00% 47.2 98.5)	S
HICF0874	ERS3477027	59		R	R	S	S	R	S	S	S	S	S	-		R mecA (100.00% 79.1 99.9)	R erm33 (44.95% 315.3 95.1) ermC (100.00% 2403.9 100.0)	S	S	R fusA[L461K] (100.00% 79.7 99.8)	S	S	S	S	S	S
HICF0875	ERS3477028	45		R	S	S	S	R	S	S	S	S	S	-		R mecA (100.00% 42.8 100.0)	S	S	S	R fusC (100.00% 29.3 99.2)	S	S	S	S	S	S
HICF0878	ERS3477029	22		R	S	S	S	S	S	S	S	S	R	-		R mecA (100.00% 84.0 100.0)	S	S	S	S	S	S	S	S	R grlA[S80F] (100.00% 66.1 99.0) grlA[S80F] (100.00% 66.1 99.0) gyrA[S84L] (100.00% 76.3 98.5) gyrA[S84L] (100.00% 76.3 98.5)	S
HICF0879	ERS3477030	22		R	S	S	S	S	S	S	S	S	R	-		R mecA (100.00% 48.4 100.0)	S	S	S	S	S	S	S	S FN	R grlA[S80F] (100.00% 38.9 99.0) grlA[S80F] (100.00% 38.9 99.0) gyrA[S84L] (100.00% 47.8 98.5) gyrA[S84L] (100.00% 47.8 98.5)	S
HICF0881	ERS3477031	22		R	S	S	S	S	S	S	R	S	R	-		R mecA (100.00% 48.5 100.0)	S	S	S	S	S	S	R ileS-2 (100.00% 122.8 99.9)	S	R grlA[S80F] (100.00% 34.1 99.0) grlA[S80F] (100.00% 34.1 99.0) gyrA[S84L] (100.00% 45.2 98.5) gyrA[S84L] (100.00% 45.2 98.5)	S
HICF0884	ERS3477032	22		R	-	-	-	-	-	-	-	-	-	-		R mecA (100.00% 43.7 100.0)	R erm33 (44.95% 132.4 95.7) ermC (100.00% 671.4 99.6)	S	S	R fusB (100.00% 110.2 100.0)	S	S	S	S	R grlA[S80F] (100.00% 33.1 99.0) grlA[S80F] (100.00% 33.1 99.0) gyrA[S84L] (100.00% 41.6 98.5) gyrA[S84L] (100.00% 41.6 98.5)	S
HICF0885	ERS3477033	22		R	S	S	S	S	S	S	S	S	S	-		R mecA (100.00% 40.1 100.0)	S	S	S	S	S	S	S	S	S	S
HICF0886	ERS3477034	22		R	R	R	S	S	S	S	S	S	R	-		R mecA (100.00% 36.9 100.0)	R erm33 (44.95% 103.4 95.7) ermC (100.00% 510.2 99.6)	R tetK (100.00% 237.7 99.6)	S	S	S	S	S	S	R grlA[S80F] (100.00% 36.0 99.0) grlA[S80F] (100.00% 36.0 99.0) gyrA[S84L] (100.00% 42.3 98.5) gyrA[S84L] (100.00% 42.3 98.5)	S
HICF0887	ERS3477035	338		R	R	R	S	S	S	R	S	S	S	-		R mecA (100.00% 46.3 99.9)	R ermB (100.00% 39.5 100.0)	R tetK (100.00% 138.2 100.0)	S	S	S	R catA2 (100.00% 35.4 100.0)	S	S	S	S
HICF0889	ERS3477036	22		R	R	S	S	S	S	S	S	S	R	-		R mecA (100.00% 34.8 100.0)	R erm33 (44.95% 162.7 95.7) ermC (100.00% 800.8 99.6)	S	S	S	S	S	S	S	R grlA[S80F] (100.00% 26.4 99.0) grlA[S80F] (100.00% 26.4 99.0) gyrA[S84L] (100.00% 36.5 98.5) gyrA[S84L] (100.00% 36.5 98.5)	S
HICF0890	ERS3477037	59		R	R	R	S	R	S	S	S	S	R	-		R mecA (100.00% 55.4 99.9)	R erm33 (39.75% 13.9 95.5) ermC (100.00% 74.6 99.5) msrA (99.79% 68.9 99.2)	R tetM (100.00% 109.8 98.3)	S	R fusB (100.00% 62.6 100.0)	S	S	R ileS-2 (100.00% 92.0 99.8)	S	R grlA[S80F] (100.00% 41.6 99.1) grlA[S80F] (100.00% 41.6 99.1) gyrA[S84L] (100.00% 47.4 97.8) gyrA[S84L] (100.00% 47.4 97.8)	S
HICF0891	ERS3477038	22		R	R	S	S	S	S	S	S	S	R	-		R mecA (100.00% 52.1 100.0)	R erm33 (44.95% 83.2 95.7) ermC (100.00% 392.2 99.6)	S	S	S	S	S	S	S	R grlA[S80F] (100.00% 31.6 99.0) grlA[S80F] (100.00% 31.6 99.0) gyrA[S84L] (100.00% 55.9 98.5) gyrA[S84L] (100.00% 55.9 98.5)	S
HICF0892	ERS3477039	5		R	S	S	S	S	S	S	S	S	S	-		R mecA (100.00% 57.1 100.0)	S	S	S	S	S	S	S	S	S	S
HICF0893	ERS3477040	22		R	S	S	S	R	S	S	S	S	R	-		R mecA (100.00% 36.0 99.9)	S FN	S	S	R fusC (100.00% 28.3 100.0)	S	S	S	S	R grlA[S80F] (100.00% 29.0 99.0) grlA[S80F] (100.00% 29.0 99.0) gyrA[S84L] (100.00% 37.6 98.5) gyrA[S84L] (100.00% 37.6 98.5)	S
HICF0896	ERS3477041	5		R	R	S	S	S	S	S	S	S	R	-		R mecA (100.00% 38.3 100.0)	R ermA (100.00% 27.0 99.9)	S	S	S	S	S	S	S	R grlA[S80F] (100.00% 33.0 99.1)	S
HICF0897	ERS3477042	22		R	R	S	S	S	S	S	S	S	R	-		R mecA (100.00% 33.3 100.0)	R erm33 (44.95% 108.6 95.7) ermC (100.00% 488.0 99.6)	S	S	S	S	S	S	S	R grlA[S80F] (100.00% 25.8 99.0) grlA[S80F] (100.00% 25.8 99.0) gyrA[S84L] (100.00% 33.9 98.5) gyrA[S84L] (100.00% 33.9 98.5)	S
HICF0898	ERS3477043	1535		R	S	R	S	R	R	S	S	S	S	-		R mecA (100.00% 41.4 99.9)	S	R tetK (100.00% 125.9 100.0)	S	R fusC (100.00% 30.4 99.8)	R aacA-AphD (100.00% 44.7 100.0)	S	S	S	S	S
HICF0899	ERS3477044	45		R	S	S	S	R	S	S	S	S	S	-		R mecA (100.00% 37.8 100.0)	S	S	S	R fusC (100.00% 23.2 99.2)	S	S	S	S	S	S
HICF0902	ERS3477045	45		R	S	S	S	R	S	S	S	S	S	-		R mecA (100.00% 31.7 100.0)	S	S	S	R fusC (100.00% 21.6 99.2)	S	S	S	S	S	S
HICF0903	ERS3477046	149		R	S	S	S	R	S	S	S	S	S	-		R mecA (100.00% 37.9 100.0)	S	S	S	R fusC (100.00% 26.2 99.2)	S	S	S	S	S	S
HICF0904	ERS3477047	36		R	R	S	S	S	R	S	R	S	R	-		R mecA (100.00% 28.5 100.0)	R ermA (100.00% 38.0 100.0)	S	S	S	R aacA-AphD (100.00% 80.6 100.0)	S	R ileS-2 (100.00% 87.9 99.8)	S	R grlA[S80F] (100.00% 25.9 100.0) grlA[S80F] (100.00% 25.9 100.0) gyrA[S84L] (100.00% 27.3 96.8) gyrA[S84L] (100.00% 27.3 96.8)	U dfrB[F99Y] (100.00% 16.3 99.0)
HICF0905	ERS3477048	22		R	S	R	S	S	S	S	S	S	S	-		R mecA (100.00% 27.9 100.0)	S	R tetK (100.00% 840.0 100.0)	S	S	S	S	S	S	S	S
HICF0906	ERS3477049	130		R	S	S	S	S	S	S	S	S	S	-		R mecC (100.00% 32.0 100.0)	S	S	S	S	S	S	S	S	S	S
HICF0908	ERS3477050	8		R	R	S	S	S	S	S	S	S	S	-		R mecA (100.00% 38.1 100.0)	R msrA (99.79% 77.7 100.0)	S	S	S	S	S	S	S	S FN	S
HICF0909	ERS3477051	22		R	S	S	S	S	S	S	S	S	R	-		R mecA (100.00% 42.4 100.0)	S	S	S	S	S	S	S	S	R grlA[S80F] (100.00% 31.4 99.0) grlA[S80F] (100.00% 31.4 99.0) gyrA[S84L] (100.00% 46.5 98.5) gyrA[S84L] (100.00% 46.5 98.5)	S
HICF0910	ERS3477052	425		R	S	S	S	R	S	S	S	S	S	-		R mecC (100.00% 37.6 100.0)	S	S	S	R fusA[L461S] (100.00% 33.0 99.7) fusA[L461S] (100.00% 33.0 99.7)	S	S	S	S	S	S
HICF0912	ERS3477053	22		R	R	S	S	S	S	S	S	S	R	-		R mecA (100.00% 30.8 100.0)	R erm33 (44.95% 310.2 95.7) ermC (100.00% 1477.4 99.6)	S	S	S FN	S FN	S	S	S	R grlA[S80F] (100.00% 28.0 99.0) grlA[S80F] (100.00% 28.0 99.0) gyrA[S84L] (100.00% 32.1 98.5) gyrA[S84L] (100.00% 32.1 98.5)	S
HICF0913	ERS3477054	22		R	S	S	S	S	S	S	S	S	R	-		R mecA (100.00% 55.1 100.0)	S	S	S	S	S	S	S	S	R grlA[S80F] (100.00% 44.9 99.0) grlA[S80F] (100.00% 44.9 99.0) gyrA[S84L] (100.00% 59.9 98.5) gyrA[S84L] (100.00% 59.9 98.5)	S
HICF0915	ERS3477055	22		R	S	S	S	S	S	S	S	S	R	-		R mecA (100.00% 48.1 100.0)	S	S	S	S	S	S	S	S	R grlA[S80F] (100.00% 41.2 99.0)	S
HICF0916	ERS3477056	2625		R	S	R	S	S	R	S	S	S	S	-		R mecA (100.00% 40.3 100.0)	S	R tetL (100.00% 34.0 99.8)	S	S	R aacA-AphD (100.00% 43.2 100.0)	S	S	S	S	S
HICF0917	ERS3477057	45		R	R	R	S	S	R	S	S	S	R	-		R mecA (100.00% 46.9 99.9)	R erm33 (44.95% 11.6 95.7) ermC (100.00% 31.7 99.6)	R tetK (100.00% 42.5 100.0)	S	S FN	R aacA-AphD (100.00% 48.3 100.0)	S	S	S	R grlA[S80F] (100.00% 38.2 98.8) grlA[S80F] (100.00% 38.2 98.8) gyrA[S84L] (100.00% 35.6 95.7) gyrA[S84L] (100.00% 35.6 95.7)	S
HICF0919	ERS3477058	430		R	R	S	S	R	S	S	R	S	S	-		R mecA (100.00% 53.8 99.9)	R ermA (100.00% 40.3 99.9)	S	S	R fusC (100.00% 38.2 100.0)	S	S	R ileS-2 (100.00% 126.3 99.9)	S	S	S
HICF0920	ERS3477059	22		R	S	S	S	S	S	S	S	S	R	-		R mecA (100.00% 42.8 100.0)	S FN	S	S	S	S	S	S	S	R grlA[S80F] (100.00% 32.4 99.0) grlA[S80F] (100.00% 32.4 99.0) gyrA[S84L] (100.00% 43.7 98.5) gyrA[S84L] (100.00% 43.7 98.5)	S
HICF0921	ERS3477060	22		R	S	S	S	S	S	S	R	S	R	-		R mecA (100.00% 51.0 100.0)	S	S	S	S	S	S	R ileS-2 (100.00% 121.7 99.9)	S	R grlA[S80F] (100.00% 38.5 99.0) grlA[S80F] (100.00% 38.5 99.0) gyrA[S84L] (100.00% 51.4 98.5) gyrA[S84L] (100.00% 51.4 98.5)	S
HICF0922	ERS3477061	22		R	R	S	S	S	S	S	S	S	R	-		R mecA (100.00% 45.9 100.0)	R erm33 (44.95% 258.0 95.7) ermC (100.00% 1191.8 99.6)	S	S	S	S	S	S	S	R grlA[S80F] (100.00% 40.1 99.0) grlA[S80F] (100.00% 40.1 99.0) gyrA[S84L] (100.00% 47.8 98.5) gyrA[S84L] (100.00% 47.8 98.5)	S
HICF0923	ERS3477062	22		R	S	S	S	R	S	S	S	S	R	-		R mecA (100.00% 37.6 100.0)	S	S	S	R fusA[L461K] (100.00% 36.6 99.7)	S	S	S	S FN	R grlA[S80F] (100.00% 30.7 99.0) grlA[S80F] (100.00% 30.7 99.0) gyrA[S84L] (100.00% 40.0 98.5) grlB[D432V] (100.00% 28.6 99.2) gyrA[S84L] (100.00% 40.0 98.5)	S
HICF0924	ERS3477063	22		R	R	S	S	S	S	S	S	S	R	-		R mecA (100.00% 40.4 100.0)	R FP erm33 (44.95% 100.5 95.1) ermC (100.00% 1043.5 100.0)	S	S	S	S	S	S	S	R grlA[S80F] (100.00% 31.9 99.0) grlA[S80F] (100.00% 31.9 99.0) gyrA[S84L] (100.00% 36.8 98.5) gyrA[S84L] (100.00% 36.8 98.5)	S
HICF0925	ERS3477064	NOVEL		R	R	S	S	S	S	S	S	S	S	-		R mecA (100.00% 46.4 100.0)	R erm33 (44.95% 275.0 95.7) ermC (100.00% 1319.3 99.6)	S	S	S	S	S	S	S	S	S
HICF0926	ERS3477065	5		R	R	S	S	S	S	S	S	S	R	-		R mecA (100.00% 51.9 100.0)	R ermA (100.00% 30.9 99.9)	S	S	S	S	S	S	S	R grlA[S80F] (100.00% 37.8 99.1)	S
HICF0927	ERS3477066	5		R	R	S	S	S	S	S	S	S	R	-		R mecA (100.00% 47.4 100.0)	R ermA (100.00% 28.9 99.9)	S	S	S	S	S	S	S	R grlA[S80F] (100.00% 35.2 99.1)	S
HICF0928	ERS3477067	22		R	S	S	S	S	S	S	R	S	R	-		R mecA (100.00% 49.2 100.0)	S	S	S	S	S	S	R ileS-2 (100.00% 99.2 99.9)	S	R grlA[S80F] (100.00% 38.6 99.0) grlA[S80F] (100.00% 38.6 99.0) gyrA[S84L] (100.00% 46.4 98.5) gyrA[S84L] (100.00% 46.4 98.5)	S
HICF0929	ERS3477068	22		R	S	S	S	S	S	S	R	S	R	-		R mecA (100.00% 47.7 100.0)	S	S	S	S	S	S	R ileS-2 (100.00% 144.5 99.9)	S	R grlA[S80F] (100.00% 37.7 99.0) grlA[S80F] (100.00% 37.7 99.0) gyrA[S84L] (100.00% 48.4 98.5) gyrA[S84L] (100.00% 48.4 98.5)	S
HICF0930	ERS3477069	72		R	R	S	S	S	S	S	S	S	S	-		R mecA (100.00% 50.5 100.0)	R erm33 (44.95% 190.2 95.7) ermC (100.00% 985.1 99.6)	S	S	S	S	S	S	S	S	S
HICF0931	ERS3477070	45		R	S	S	S	R	S	S	S	S	S	-		R mecA (100.00% 43.5 100.0)	S	S	S	R fusC (100.00% 30.0 99.2)	S	S	S	S	S	S
HICF0932	ERS3477071	45		R	S	S	S	R	S	S	S	S	S	-		R mecA (100.00% 55.7 100.0)	S	S	S	R fusC (100.00% 37.8 99.2)	S	S	S	S	S	S
HICF0935	ERS3477072	6		R	S	S	S	S	S	S	S	S	S	-		R mecA (100.00% 45.4 100.0)	S	S	S	S	S	S	S	S	S	S
HICF0936	ERS3477073	1		R	R	R	S	S	S	S	S	S	S	-		R mecA (100.00% 31.7 100.0)	R erm33 (39.62% 14.4 96.2) ermC (100.00% 22.7 99.5)	R tetK (100.00% 28.9 99.9)	S	S	S	S	S	S	S	S
HICF0937	ERS3477074	59		R	S	S	S	R	S	S	S	S	S	-		R mecA (100.00% 36.2 99.9)	S	S	S	R fusA[L461K] (100.00% 33.8 99.8)	S	S	S	S	S	S
HICF0938	ERS3477075	45		R	S	S	S	R	S	S	S	S	S	-		R mecA (100.00% 32.5 100.0)	S	S	S	R fusC (100.00% 25.3 99.2)	S	S	S	S	S	S
HICF0939	ERS3477076	NOVEL*		R	R	R	S	S	S	S	S	S	S	-		R mecA (100.00% 35.9 100.0)	R erm33 (44.95% 7.9 95.7) ermC (100.00% 25.7 99.5)	R tetK (100.00% 31.1 99.9)	S	S	S	S	S	S	S	S
HICF0940	ERS3477077	772		R	R	S	S	S	S	S	S	S	R	-		R mecA (100.00% 24.7 99.9)	R msrA (99.79% 20.1 100.0)	S	S	S	S	S	S	S	R grlA[S80F] (100.00% 23.4 99.1) grlA[S80F] (100.00% 23.4 99.1) gyrA[S84L] (100.00% 26.4 98.3) gyrA[S84L] (100.00% 26.4 98.3)	R dfrG (100.00% 41.3 100.0)
HICF0941	ERS3477078	5		R	S	S	S	R	S	S	S	S	R	-		R mecA (100.00% 57.3 100.0)	S	S	S	R fusC (100.00% 39.7 99.2)	S	S	S	S	S	S
HICF0943	ERS3477079	1457		R	S	S	S	S	S	S	S	S	S	-		R mecA (100.00% 29.5 100.0)	S	S	S	S	S	S	S	S	S	S
HICF0944	ERS3477080	22		R	S	S	S	S	S	S	S	S	R	-		R mecA (100.00% 32.9 100.0)	S	S	S	S	S	S	S	S	R grlA[S80F] (100.00% 23.3 99.0) grlA[S80F] (100.00% 23.3 99.0) gyrA[S84L] (100.00% 32.1 98.5) gyrA[S84L] (100.00% 32.1 98.5)	S
HICF0945	ERS3477081	5		R	R	S	S	S	S	S	S	S	R	-		R mecA (100.00% 39.2 100.0)	R ermA (100.00% 23.9 99.9)	S	S	S	S	S	S	S	R grlA[S80F] (100.00% 29.9 99.1)	S
HICF0946	ERS3477090	22		R	S	R	S	S	S	S	S	S	R	-		R mecA (100.00% 39.8 100.0)	S	R tetK (100.00% 35.5 100.0)	S	S	S	S	S	S	R grlA[S80F] (100.00% 33.9 99.0) grlA[S80F] (100.00% 33.9 99.0) gyrA[S84L] (100.00% 41.6 98.5) gyrA[S84L] (100.00% 41.6 98.5)	S
HICF0947	ERS3477091	30		R	S	S	S	S	S	S	S	S	S	-		R mecA (100.00% 30.8 100.0)	S	S	S	S	S	S	S	S	S	S
HICF0948	ERS3477092	45		R	S	S	S	R	S	S	S	S	S	-		R mecA (100.00% 39.9 100.0)	S	S	S	R fusC (100.00% 22.0 99.2)	S	S	S	S	S	S
HICF0949	ERS3477093	130		R	S	S	S	S	S	S	S	S	S	-		R mecC (100.00% 33.5 100.0)	S	S	S	S	S	S	S	S	S	S
HICF0950	ERS3477082	22		R	S	S	S	S	S	S	S	S	R	-		R mecA (100.00% 34.1 100.0)	S	S	S	S	S	S	S	S	R grlA[S80F] (100.00% 24.0 99.0) grlA[S80F] (100.00% 24.0 99.0) gyrA[S84L] (100.00% 34.2 98.5) gyrA[S84L] (100.00% 34.2 98.5)	S
HICF0951	ERS3477083	22		R	R	R	S	S	S	S	S	S	R	-		R mecA (100.00% 87.5 99.9)	R erm33 (44.95% 23.6 95.1) ermC (100.00% 174.6 99.5)	R tetM (99.79% 209.8 97.5)	S	S	S	S	S	S	R grlA[S80F] (100.00% 67.9 99.0) grlA[S80F] (100.00% 67.9 99.0) gyrA[S84L] (100.00% 86.9 98.5) gyrA[S84L] (100.00% 86.9 98.5)	S
HICF0952	ERS3477084	22		R	R	S	S	S	S	S	S	S	R	-		R mecA (100.00% 33.9 100.0)	R erm33 (44.95% 101.2 95.7) ermC (100.00% 457.4 99.6)	S	S	S	S	S	S	S	R grlA[S80F] (100.00% 23.6 99.0) grlA[S80F] (100.00% 23.6 99.0) gyrA[S84L] (100.00% 33.1 98.5) gyrA[S84L] (100.00% 33.1 98.5)	S
HICF0953	ERS3477085	22		R	R	S	S	R	S	S	S	S	R	-		R mecA (100.00% 80.5 100.0)	R erm33 (44.95% 319.1 95.7) ermC (100.00% 1677.6 99.6)	S	S	R fusB (100.00% 213.7 100.0)	S	S	S	S	R grlA[S80F] (100.00% 54.7 99.0) grlA[S80F] (100.00% 54.7 99.0) gyrA[S84L] (100.00% 77.0 98.5) gyrA[S84L] (100.00% 77.0 98.5)	S
HICF0954	ERS3477086	1		R	S	S	S	R	S	S	S	S	S	-		R mecA (100.00% 35.7 100.0)	S	S	S	R fusC (100.00% 29.7 100.0)	S	S	S	S	S	S
HICF0955	ERS3477087	NOVEL		R	R	S	S	R	S	S	S	S	S	-		R mecA (100.00% 36.2 100.0)	R erm33 (40.57% 148.1 96.3) ermC (100.00% 554.2 99.6)	S	S	R fusC (100.00% 25.1 100.0)	S	S	S	S	S	S
HICF0956	ERS3477088	22		R	R	S	S	S	S	S	R	S	R	-		R mecA (100.00% 34.5 100.0)	R erm33 (44.95% 117.6 95.7) ermC (100.00% 590.1 99.6)	S	S	S	S	S	R ileS-2 (100.00% 98.1 99.9)	S	R grlA[S80F] (100.00% 24.9 99.0) grlA[S80F] (100.00% 24.9 99.0) gyrA[S84L] (100.00% 35.7 98.5) gyrA[S84L] (100.00% 35.7 98.5)	S
HICF0957	ERS3477089	NOVEL		R	R	S	S	S	S	S	S	S	R	-		R mecA (100.00% 41.4 100.0)	R ermA (100.00% 23.2 99.9)	S	S	S	S	S	S	S	R grlA[S80F] (100.00% 28.5 99.1)	S

## Sheet: Table S2
GeneName	Coding/Non-coding	SpecificMutation	Drug
aacA-aphD	Coding	NA	Gentamicin
blaZ	Coding	NA	Penicillin
blaZ-LGA251	Coding	NA	Penicillin
mecA	Coding	NA	Oxacillin
mecA	Coding	NA	Methicillin
mecA	Coding	NA	Cefoxitin
mecC	Coding	NA	Cefoxitin
fusB	Coding	NA	Fusidic acid
fusC	Coding	NA	Fusidic acid
fusD	Coding	NA	Fusidic acid
fusA	Coding	F88L	Fusidic acid
fusA	Coding	V90I	Fusidic acid
fusA	Coding	V90A	Fusidic acid
fusA	Coding	P114H	Fusidic acid
fusA	Coding	Q115L	Fusidic acid
fusA	Coding	T385N	Fusidic acid
fusA	Coding	P404L	Fusidic acid
fusA	Coding	P404Q	Fusidic acid
fusA	Coding	P406L	Fusidic acid
fusA	Coding	D434N	Fusidic acid
fusA	Coding	T436I	Fusidic acid
fusA	Coding	H438N	Fusidic acid
fusA	Coding	E444K	Fusidic acid
fusA	Coding	E444V	Fusidic acid
fusA	Coding	G451V	Fusidic acid
fusA	Coding	G452S	Fusidic acid
fusA	Coding	G452C	Fusidic acid
fusA	Coding	M453I	Fusidic acid
fusA	Coding	L456F	Fusidic acid
fusA	Coding	H457Q	Fusidic acid
fusA	Coding	H457Y	Fusidic acid
fusA	Coding	L461K	Fusidic acid
fusA	Coding	L461S	Fusidic acid
fusA	Coding	L461F	Fusidic acid
fusA	Coding	R464C	Fusidic acid
fusA	Coding	R464S	Fusidic acid
fusA	Coding	R464H	Fusidic acid
fusA	Coding	P478S	Fusidic acid
fusA	Coding	G556S	Fusidic acid
fusA	Coding	G617D	Fusidic acid
fusA	Coding	F652S	Fusidic acid
fusA	Coding	Y654N	Fusidic acid
fusA	Coding	A655E	Fusidic acid
fusA	Coding	T656K	Fusidic acid
fusA	Coding	R659C	Fusidic acid
fusA	Coding	R659H	Fusidic acid
fusA	Coding	R659L	Fusidic acid
fusA	Coding	R659C	Fusidic acid
fusA	Coding	R659C	Fusidic acid
fusA	Coding	R659S	Fusidic acid
fusA	Coding	G664S	Fusidic acid
vanA	Coding	NA	Teicoplanin
vanA	Coding	NA	Vancomycin
vanZ	Coding	NA	Teicoplanin
vanZ	Coding	NA	Vancomycin
msrA	Coding	NA	Telithromycin
msrA	Coding	NA	Erythromycin
msrA	Coding	NA	Clarithromycin
msrA	Coding	NA	Azithromycin
ermA	Coding	NA	Erythromycin
ermA	Coding	NA	Clarithromycin
ermA	Coding	NA	Azithromycin
ermB	Coding	NA	Erythromycin
ermB	Coding	NA	Clarithromycin
ermB	Coding	NA	Azithromycin
ermC	Coding	NA	Erythromycin
ermC	Coding	NA	Clarithromycin
ermC	Coding	NA	Azithromycin
erm33	Coding	NA	Erythromycin
erm33	Coding	NA	Clarithromycin
erm33	Coding	NA	Azithromycin
ermT	Coding	NA	Erythromycin
ermT	Coding	NA	Clarithromycin
ermT	Coding	NA	Azithromycin
mefA	Coding	NA	Erythromycin
mefA	Coding	NA	Clarithromycin
mefA	Coding	NA	Azithromycin
mefE	Coding	NA	Erythromycin
mefE	Coding	NA	Clarithromycin
mefE	Coding	NA	Azithromycin
ereA	Coding	NA	Erythromycin
ereB	Coding	NA	Erythromycin
linA	Coding	NA	Lincomycin
linA	Coding	NA	Clindamycin
linB	Coding	NA	Lincomycin
linB	Coding	NA	Clindamycin
linC	Coding	NA	Lincomycin
linC	Coding	NA	Clindamycin
ermA	Coding	NA	Clindamycin
ermB	Coding	NA	Clindamycin
ermC	Coding	NA	Clindamycin
ileS-2|mupA	Coding	NA	Mupirocin
ileS	Coding	H67Q	Mupirocin
ileS	Coding	F563L	Mupirocin
ileS	Coding	V588F	Mupirocin
ileS	Coding	G593V	Mupirocin
ileS	Coding	V631F	Mupirocin
ileS	Coding	R816C	Mupirocin
cfr	Coding	NA	Linezolid
rplC-EMRSA15	Coding	F127-H146 deletion	Linezolid
rplC-EMRSA15	Coding	G139R	Linezolid
rplC-EMRSA15	Coding	S145deletion	Linezolid
rplC-EMRSA15	Coding	G152D	Linezolid
rplC-EMRSA15	Coding	G155R	Linezolid
rplC-EMRSA15	Coding	M169L	Linezolid
grlA|parC	Coding	S80F	Ciprofloxacin
grlA|parC	Coding	S80F	Levofloxacin
grlA|parC	Coding	S80F	Moxifloxacin
grlA|parC	Coding	S80Y	Ciprofloxacin
grlA|parC	Coding	S80Y	Levofloxacin
grlA|parC	Coding	S80Y	Moxifloxacin
grlA|parC	Coding	E84K	Ciprofloxacin
grlA|parC	Coding	E84K	Levofloxacin
grlA|parC	Coding	E84K	Moxifloxacin
grlA|parC	Coding	A116V	Ciprofloxacin
grlA|parC	Coding	A116V	Levofloxacin
grlA|parC	Coding	A116V	Moxifloxacin
grlA|parC	Coding	A116E	Ciprofloxacin
grlA|parC	Coding	A116E	Levofloxacin
grlA|parC	Coding	A116E	Moxifloxacin
grlB|parE	Coding	D432V	Ciprofloxacin
grlB|parE	Coding	D432N	Ciprofloxacin
grlB|parE	Coding	D432H	Ciprofloxacin
grlB|parE	Coding	D443E	Ciprofloxacin
grlB|parE	Coding	R444S	Ciprofloxacin
grlB|parE	Coding	P451S	Ciprofloxacin
grlB|parE	Coding	P451S	Levofloxacin
grlB|parE	Coding	P451S	Moxifloxacin
grlB|parE	Coding	R470D	Ciprofloxacin
grlB|parE	Coding	P585S	Ciprofloxacin
gyrA	Coding	D73G	Ciprofloxacin
gyrA	Coding	D73G	Levofloxacin
gyrA	Coding	D73G	Moxifloxacin
gyrA	Coding	G82C	Ciprofloxacin
gyrA	Coding	G82C	Levofloxacin
gyrA	Coding	G82C	Moxifloxacin
gyrA	Coding	S84L	Ciprofloxacin
gyrA	Coding	S84L	Levofloxacin
gyrA	Coding	S84L	Moxifloxacin
gyrA	Coding	S84V	Ciprofloxacin
gyrA	Coding	S84V	Levofloxacin
gyrA	Coding	S84V	Moxifloxacin
gyrA	Coding	S84A	Ciprofloxacin
gyrA	Coding	S84A	Levofloxacin
gyrA	Coding	S84A	Moxifloxacin
gyrA	Coding	S85P	Ciprofloxacin
gyrA	Coding	S85P	Levofloxacin
gyrA	Coding	S85P	Moxifloxacin
gyrA	Coding	E88K	Ciprofloxacin
gyrA	Coding	E88K	Levofloxacin
gyrA	Coding	E88K	Moxifloxacin
gyrA	Coding	E88L	Ciprofloxacin
gyrA	Coding	E88L	Levofloxacin
gyrA	Coding	E88L	Moxifloxacin
gyrA	Coding	E88G	Ciprofloxacin
gyrA	Coding	E88G	Levofloxacin
gyrA	Coding	E88G	Moxifloxacin
gyrA	Coding	E88R	Ciprofloxacin
gyrA	Coding	E88R	Levofloxacin
gyrA	Coding	E88R	Moxifloxacin
gyrA	Coding	G106D	Ciprofloxacin
gyrB	Coding	D437N	Ciprofloxacin
gyrB	Coding	D437N	Levofloxacin
gyrB	Coding	D437N	Moxifloxacin
gyrB	Coding	E477D	Ciprofloxacin
gyrB	Coding	E477D	Levofloxacin
gyrB	Coding	E477D	Moxifloxacin
rpoB	Coding	S463P	Rifampicin
rpoB	Coding	S463N	Rifampicin
rpoB	Coding	S464P	Rifampicin
rpoB	Coding	Q468R	Rifampicin
rpoB	Coding	Q468K	Rifampicin
rpoB	Coding	Q468L	Rifampicin
rpoB	Coding	Q468I	Rifampicin
rpoB	Coding	D471Y	Rifampicin
rpoB	Coding	D471G	Rifampicin
rpoB	Coding	N474K	Rifampicin
rpoB	Coding	insertion 475HG	Rifampicin
rpoB	Coding	A477V	Rifampicin
rpoB	Coding	A477D	Rifampicin
rpoB	Coding	A477G	Rifampicin
rpoB	Coding	A477T	Rifampicin
rpoB	Coding	H481Y	Rifampicin
rpoB	Coding	H481N	Rifampicin
rpoB	Coding	H481D	Rifampicin
rpoB	Coding	R484H	Rifampicin
rpoB	Coding	R484C	Rifampicin
rpoB	Coding	S486L	Rifampicin
rpoB	Coding	I527F	Rifampicin
rpoB	Coding	D550G	Rifampicin
tetK	Coding	NA	Tetracycline
tetK	Coding	NA	Doxycycline
tetL	Coding	NA	Tetracycline
tetL	Coding	NA	Doxycycline
tetM	Coding	NA	Tetracycline
tetM	Coding	NA	Doxycycline
tetM	Coding	NA	Minocycline
tetO	Coding	NA	Tetracycline
tetO	Coding	NA	Doxycycline
dfrA	Coding	NA	Trimethoprim
dfrK	Coding	NA	Trimethoprim
dfrG	Coding	NA	Trimethoprim
dfrB	Coding	H31N	Trimethoprim
dfrB	Coding	L41F	Trimethoprim
dfrB	Coding	F99S	Trimethoprim
dfrB	Coding	F99Y	Trimethoprim
dfrB	Coding	F99I	Trimethoprim
dfrB	Coding	H150R	Trimethoprim
23S-EMRSA15	Non-coding	G2603T	Linezolid
23S-EMRSA15	Non-coding	G2474T	Linezolid
23S-EMRSA15	Non-coding	T2527A	Linezolid
23S-EMRSA15	Non-coding	C2219T	Linezolid
23S-EMRSA15	Non-coding	G2793T	Linezolid
23S-EMRSA15	Non-coding	A2530G	Linezolid
23S-EMRSA15	Non-coding	T2531C	Linezolid
23S-EMRSA15	Non-coding	G2532A	Linezolid
catA2	Coding	NA	Chloramphenicol
catA3	Coding	NA	Chloramphenicol
catA1	Coding	NA	Chloramphenicol

## Sheet: Table S3
The table contains the names of the antibiotics that NGD tool can detect resistance for from Staphylococcus aureus sequencnes
Names
Penicillin
Methicillin
Oxacillin
Cefoxitin
Ceftaroline
Gentamicin
Tobramycin
Amikacin
Kanamycin
Streptomycin
Ciprofloxacin
Levofloxacin
Moxifloxacin
Erythromycin
Clarithromycin
Azithromycin
Telithromycin
Lincomycin
Inducible Clindamycin
Tetracycline
Doxycycline
Minocycline
Fusidic acid
Linezolid
Chloramphenicol
Mupirocin
Rifampicin
Trimethoprim
Daptomycin
Vancomycin
Teicoplanin
Disinfectants

## Sheet: Table S4
StrainID	Drug	phenotype	NGD prediction	Gene detected	Proportion of the resistance gene (%)	Coverage depth over the resistance gene	Percentage identity resistance gene (%)	Depth of coverage across the genome	Repeat disc test phenotype	Re-sequencing NGD prediction	Gene detected	Proportion of the resistance gene (%)	Coverage depth over the resistance gene	identity of the resistance gene (%)	Depth of coverage across the genome
HICF0063	TETRACYCLINE	S	Inconclusive	tetK	15.87	2.1	100	71.3305	S	S	NA	NA	NA	NA	51.7942
HICF0183	TETRACYCLINE	R	Inconclusive	tetM	88.44	79.3	98.7	95.5768	R	R	tetM	96.77	42.8	97.7	53.9347
HICF0321	TRIMETHOPRIM	R	Inconclusive	dfrK	100	12.5	97.4	33.5591	R	S	NA	NA	NA	NA	37.7125
HICF0371	ERYTHROMYCIN	S	Inconclusive	ermC	43.13	3.4	99.4	80.423	S	S	NA	NA	NA	NA	53.7334
HICF0371	TETRACYCLINE	S	Inconclusive	tetK	15.8	1.4	99.5	80.423	S	S	NA	NA	NA	NA	53.7334
HICF0531	FUSIDICACID	R	Inconclusive	fusC	100	18.9	99.2	33.1516	R	R	fusC	100	23.2	99.2	39.8278
HICF0533	ERYTHROMYCIN	S	Inconclusive	erm33	25.96	3.8	95.3	43.3346	S	S	NA	NA	NA	NA	54.2428
HICF0557	ERYTHROMYCIN	S	Inconclusive	ermC	26.8	1.2	99	57.1348	S	S	NA	NA	NA	NA	50.2322
HICF0567	ERYTHROMYCIN	S	Inconclusive	ermC	21.22	1.9	98.1	118.854	S	S	NA	NA	NA	NA	45.5547
HICF0633	MUPIROCIN	S	Inconclusive	ileS-2	100	12.9	99.9	52.3317	S	S	NA	NA	NA	NA	51.7942
HICF0636	TRIMETHOPRIM	R	Inconclusive	dfrG	100	18.1	100	27.0196	R	R	dfrG	100	24.1	100	45.99
HICF0754	ERYTHROMYCIN	R	Inconclusive	ermA	58.06	46.7	91.1	97.314	S	S	NA	NA	NA	NA	66.7617
HICF0776	ERYTHROMYCIN	S	Inconclusive	erm33	40.57	7.5	96.3	88.6802	S	S	NA	NA	NA	NA	76.7937
HICF0779	TETRACYCLINE	S	Inconclusive	tetK	100	13.4	100	43.8462	S	S	NA	NA	NA	NA	63.1505
HICF0822	TETRACYCLINE	R	Inconclusive	tetK	100	19.9	99.9	30.7178	R	R	tetK	100	66.8	99.9	79.2371
HICF0891	FUSIDICACID	S	Inconclusive	fusB	66.82	2.9	100	56.6948	S	S	NA	NA	NA	NA	51.3814
HICF0891	GENTAMICIN	S	Inconclusive	aacA-AphD	99.44	4.6	99.9	56.6948	S	S	NA	NA	NA	NA	51.3814
HICF0919	GENTAMICIN	S	Inconclusive	aacA-AphD	14.1	2.1	100	60.4606	S	S	NA	NA	NA	NA	63.3835
HICF0932	ERYTHROMYCIN	S	Inconclusive	ermC	58.91	2.9	100	55.3264	S	S	NA	NA	NA	NA	55.6756

## Sheet: Table S5
		Original culture								Single colony culture phenotype testing and sequencing
StrainID	Drug	Phenotype	NGD tool prediction	Re-disc test interpretation	Resolved (Yes/No)	E-test result (mg/L)	E-test interpretation	Resolved (Yes/No)		Disc testing interpretation	NGD tool prediction	Resolved (Yes/No)
HICF0002	FUSIDICACID	R	S	S	Yes	-	-	-		-	-	-
HICF0004	TETRACYCLINE	R	S	S	Yes	-	-	-		-	-	-
HICF0004	ERYTHROMYCIN	R	S	S	Yes	-	-	-		-	-	-
HICF0015	CHLORAMPHENICOL	R	S	S	Yes	-	-	-		-	-	-		Note: "-" represents no test was perfomed
HICF0050	CHLORAMPHENICOL	R	S	S	Yes	-	-	-		-	-	-
HICF0050	CIPROFLOXACIN	S	R	R	Yes	-	-	-		-	-	-
HICF0069	FUSIDICACID	R	S	S	Yes	-	-	-		-	-	-
HICF0092	CIPROFLOXACIN	R	S	S	Yes	-	-	-		-	-	-
HICF0112	CHLORAMPHENICOL	R	S	S	Yes	-	-	-		-	-	-
HICF0119	CHLORAMPHENICOL	R	S	S	Yes	-	-	-		-	-	-
HICF0147	FUSIDICACID	R	S	S	Yes	-	-	-		-	-	-
HICF0163	CHLORAMPHENICOL	R	S	S	Yes	-	-	-		-	-	-
HICF0175	CHLORAMPHENICOL	R	S	S	Yes	-	-	-		-	-	-
HICF0176	CHLORAMPHENICOL	R	S	S	Yes	-	-	-		-	-	-
HICF0183	CHLORAMPHENICOL	R	S	S	Yes	-	-	-		-	-	-
HICF0194	FUSIDICACID	R	S	S	Yes	-	-	-		-	-	-
HICF0205	FUSIDICACID	R	S	S	Yes	-	-	-		-	-	-
HICF0215	CIPROFLOXACIN	R	S	S	Yes	-	-	-		-	-	-
HICF0220	CHLORAMPHENICOL	R	S	S	Yes	-	-	-		-	-	-
HICF0220	CIPROFLOXACIN	S	R	R	Yes	-	-	-		-	-	-
HICF0237	MUPIROCIN	S	R	R	Yes	-	-	-		-	-	-
HICF0237	ERYTHROMYCIN	S	R	R	Yes	-	-	-		-	-	-
HICF0237	CIPROFLOXACIN	S	R	R	Yes	-	-	-		-	-	-
HICF0245	FUSIDICACID	S	R	R	Yes	-	-	-		-	-	-
HICF0258	CIPROFLOXACIN	R	S	S	Yes	-	-	-		-	-	-
HICF0268	TETRACYCLINE	R	S	S	Yes	-	-	-		-	-	-
HICF0268	ERYTHROMYCIN	R	S	S	Yes	-	-	-		-	-	-
HICF0271	FUSIDICACID	R	S	S	Yes	-	-	-		-	-	-
HICF0272	FUSIDICACID	R	S	S	Yes	-	-	-		-	-	-
HICF0276	CHLORAMPHENICOL	R	S	S	Yes	-	-	-		-	-	-
HICF0277	TETRACYCLINE	R	S	S	Yes	-	-	-		-	-	-
HICF0283	MUPIROCIN	R	S	S	Yes	-	-	-		-	-	-
HICF0283	CIPROFLOXACIN	S	R	R	Yes	-	-	-		-	-	-
HICF0286	FUSIDICACID	S	R	R	Yes	-	-	-		-	-	-
HICF0339	LINEZOLID	R	S	S	Yes	-	-	-		-	-	-
HICF0343	CIPROFLOXACIN	R	S	S	Yes	-	-	-		-	-	-
HICF0343	ERYTHROMYCIN	S	R	R	Yes	-	-	-		-	-	-
HICF0396	FUSIDICACID	R	S	S	Yes	-	-	-		-	-	-
HICF0398	FUSIDICACID	S	R	R	Yes	-	-	-		-	-	-
HICF0418	FUSIDICACID	S	R	R	Yes	-	-	-		-	-	-
HICF0418	CIPROFLOXACIN	S	R	R	Yes	-	-	-		-	-	-
HICF0427	FUSIDICACID	R	S	S	Yes	-	-	-		-	-	-
HICF0429	FUSIDICACID	R	S	S	Yes	-	-	-		-	-	-
HICF0430	CIPROFLOXACIN	R	S	S	Yes	-	-	-		-	-	-
HICF0449	LINEZOLID	R	S	S	Yes	-	-	-		-	-	-
HICF0449	FUSIDICACID	R	S	S	Yes	-	-	-		-	-	-
HICF0463	GENTAMICIN	R	S	S	Yes	-	-	-		-	-	-
HICF0468	CIPROFLOXACIN	S	R	R	Yes	-	-	-		-	-	-
HICF0470	CIPROFLOXACIN	S	R	R	Yes	-	-	-		-	-	-
HICF0476	LINEZOLID	R	S	S	Yes	-	-	-		-	-	-
HICF0506	ERYTHROMYCIN	R	S	S	Yes	-	-	-		-	-	-
HICF0510	CIPROFLOXACIN	R	S	S	Yes	-	-	-		-	-	-
HICF0555	CIPROFLOXACIN	R	S	S	Yes	-	-	-		-	-	-
HICF0582	CIPROFLOXACIN	R	S	S	Yes	-	-	-		-	-	-
HICF0588	CIPROFLOXACIN	R	S	S	Yes	-	-	-		-	-	-
HICF0594	LINEZOLID	R	S	S	Yes	-	-	-		-	-	-
HICF0599	GENTAMICIN	R	S	S	Yes	-	-	-		-	-	-
HICF0599	ERYTHROMYCIN	R	S	S	Yes	-	-	-		-	-	-
HICF0601	CIPROFLOXACIN	R	S	S	Yes	-	-	-		-	-	-
HICF0602	CIPROFLOXACIN	R	S	S	Yes	-	-	-		-	-	-
HICF0607	MUPIROCIN	R	S	S	Yes	-	-	-		-	-	-
HICF0611	CIPROFLOXACIN	R	S	S	Yes	-	-	-		-	-	-
HICF0624	ERYTHROMYCIN	S	R	R	Yes	-	-	-		-	-	-
HICF0624	RIFAMPICIN	R	S	S	Yes	-	-	-		-	-	-
HICF0638	LINEZOLID	R	S	S	Yes	-	-	-		-	-	-
HICF0655	CIPROFLOXACIN	R	S	S	Yes	-	-	-		-	-	-
HICF0662	CIPROFLOXACIN	R	S	S	Yes	-	-	-		-	-	-
HICF0667	TETRACYCLINE	R	S	S	Yes	-	-	-		-	-	-
HICF0669	FUSIDICACID	R	S	S	Yes	-	-	-		-	-	-
HICF0677	LINEZOLID	R	S	S	Yes	-	-	-		-	-	-
HICF0711	LINEZOLID	R	S	S	Yes	-	-	-		-	-	-
HICF0712	LINEZOLID	R	S	S	Yes	-	-	-		-	-	-
HICF0715	FUSIDICACID	S	R	R	Yes	-	-	-		-	-	-
HICF0739	CIPROFLOXACIN	R	S	S	Yes	-	-	-		-	-	-
HICF0745	ERYTHROMYCIN	S	R	R	Yes	-	-	-		-	-	-
HICF0748	ERYTHROMYCIN	R	S	S	Yes	-	-	-		-	-	-
HICF0767	RIFAMPICIN	R	S	S	Yes	-	-	-		-	-	-
HICF0767	FUSIDICACID	S	R	R	Yes	-	-	-		-	-	-
HICF0771	FUSIDICACID	S	R	R	Yes	-	-	-		-	-	-
HICF0771	RIFAMPICIN	R	S	S	Yes	-	-	-		-	-	-
HICF0772	FUSIDICACID	S	R	R	Yes	-	-	-		-	-	-
HICF0772	RIFAMPICIN	R	S	S	Yes	-	-	-		-	-	-
HICF0781	GENTAMICIN	S	R	R	Yes	-	-	-		-	-	-
HICF0781	FUSIDICACID	R	S	S	Yes	-	-	-		-	-	-
HICF0801	ERYTHROMYCIN	S	R	R	Yes	-	-	-		-	-	-
HICF0821	CIPROFLOXACIN	S	R	R	Yes	-	-	-		-	-	-
HICF0839	CIPROFLOXACIN	R	S	S	Yes	-	-	-		-	-	-
HICF0839	ERYTHROMYCIN	R	S	S	Yes	-	-	-		-	-	-
HICF0839	FUSIDICACID	S	R	R	Yes	-	-	-		-	-	-
HICF0840	FUSIDICACID	S	R	R	Yes	-	-	-		-	-	-
HICF0861	CIPROFLOXACIN	S	R	R	Yes	-	-	-		-	-	-
HICF0879	LINEZOLID	R	S	S	Yes	-	-	-		-	-	-
HICF0893	ERYTHROMYCIN	R	S	S	Yes	-	-	-		-	-	-
HICF0908	CIPROFLOXACIN	R	S	S	Yes	-	-	-		-	-	-
HICF0912	FUSIDICACID	R	S	S	Yes	-	-	-		-	-	-
HICF0912	GENTAMICIN	R	S	S	Yes	-	-	-		-	-	-
HICF0915	ERYTHROMYCIN	R	S	S	Yes	-	-	-		-	-	-
HICF0917	FUSIDICACID	R	S	S	Yes	-	-	-		-	-	-
HICF0920	ERYTHROMYCIN	R	S	S	Yes	-	-	-		-	-	-
HICF0923	LINEZOLID	R	S	S	Yes	-	-	-		-	-	-
HICF0924	ERYTHROMYCIN	S	R	R	Yes	-	-	-		-	-	-
HICF0119	CIPROFLOXACIN	R	S	R	No	0.75	S	Yes		-	-	-
HICF0179	CIPROFLOXACIN	R	S	R	No	1	S	Yes		-	-	-
HICF0200	CIPROFLOXACIN	R	S	R	No	1	S	Yes		-	-	-
HICF0218	CIPROFLOXACIN	R	S	R	No	1	S	Yes		-	-	-
HICF0262	ERYTHROMYCIN	R	S	R	No	0.25	S	Yes		-	-	-
HICF0527	CIPROFLOXACIN	S	R	S	No	2	R	Yes		-	-	-
HICF0551	RIFAMPICIN	S	R	I	No	0.38	R	Yes		-	-	-
HICF0854	CIPROFLOXACIN	S	R	S	No	1.5	R	Yes		-	-	-
HICF0869	CIPROFLOXACIN	R	S	R	No	0.75	S	Yes		-	-	-
HICF0915	CIPROFLOXACIN	S	R	S	No	1	S	No		R	R	Yes
HICF0919	ERYTHROMYCIN	S	R	I	No	1	S	No		R	R	Yes
HICF0006	MUPIROCIN	S	R	S	No	0.064	S	No		S	R	No
HICF0065	FUSIDICACID	R	S	R	No	4 (broth micro dilution)	R	No		R	S	No
HICF0099	MUPIROCIN	S	R	S	No	0.094	S	No		S	R	No
HICF0201	MUPIROCIN	S	R	S	No	0.125	S	No		S	R	No
HICF0214	CIPROFLOXACIN	R	S	R	No	1.5	R	No		R	S	No
HICF0228	CHLORAMPHENICOL	R	S	R	No	64	R	No		R	S	No
HICF0245	ERYTHROMYCIN	S	R	S	No	0.25	S	No		S	S	No
HICF0372	TRIMETHOPRIM	R	S	R	No	>32	R	No		R	S	No
HICF0401	MUPIROCIN	S	R	S	No	0.094	S	No		S	R	No
HICF0413	CIPROFLOXACIN	R	S	R	No	1.5	R	No		R	S	No
HICF0441	ERYTHROMYCIN	R	S	R	No	24	R	No		R	S	No
HICF0441	CIPROFLOXACIN	R	S	R	No	2	R	No		R	S	No
HICF0465	CHLORAMPHENICOL	R	S	R	No	64	R	No		R	S	No
HICF0525	CIPROFLOXACIN	R	S	R	No	1.5	R	No		R	S	No
HICF0561	CHLORAMPHENICOL	R	S	R	No	64	R	No		R	S	No
HICF0659	TRIMETHOPRIM	R	S	R	No	>32	R	No		R	S	No
HICF0696	CHLORAMPHENICOL	R	S	R	No	96	R	No		R	S	No
HICF0802	TRIMETHOPRIM	R	S	R	No	>32	R	No		R	S	No
HICF0828	MUPIROCIN	S	R	S	No	0.064	S	No		S	R	No
HICF0838	FUSIDICACID	S	R	S	No	0.25 (broth micro dilution)	S	No		S	R	No
HICF0890	MUPIROCIN	S	R	S	No	0.125	S	No		S	R	No
HICF0941	CIPROFLOXACIN	R	S	R	No	2	R	No		R	S	No
